# Supplementary material for: Immunocapture of dsRNA-bound proteins provides insight into Tobacco rattle virus replication complexes and reveals Arabidopsis DRB2 to be a wide-spectrum antiviral effector
Source: Plant Cell. 2021 Aug 26;33(11):3402–20. doi: 10.1093/plcell/koab214 (PMC8566308; doi:10.1093/plcell/koab214)
Supplement: koab214_Supplementary_Data [file koab214_supplementary_data.zip]

Archive with 3 entries (3 files):
- tpc.20.00989_Supplemental Figures and Tables.pdf
- tpc.20.00989_SupplementalDS1.xlsx
- tpc.20.00989_SupplementalDS2.xlsx
