# Supplementary material for: Immunocapture of dsRNA-bound proteins provides insight into Tobacco rattle virus replication complexes and reveals Arabidopsis DRB2 to be a wide-spectrum antiviral effector
Source: Plant Cell. 2021 Aug 26;33(11):3402–20. doi: 10.1093/plcell/koab214 (PMC8566308; doi:10.1093/plcell/koab214)
Supplement: koab214_Supplementary_Data [file koab214_supplementary_data.zip › tpc.20.00989_SupplementalDS1.xlsx]

## Sheet: Supplemental Table 2
Supplemental Data. Incarbone et al. (2021). Plant Cell.
Supplemental Data Set S1.
List of proteins detected by mass spectrometry in GFP pull-downs from 35S:GFP/Col-0 and 35S:B2:GFP/Col-0 plants infected with TRV-PDS. Here are shown only proteins present exclusively in B2:GFP or with a B2:GFP/GFP detection ratio ≥ 2. The candidates further investigated in this study are highlighted. A more detailed legend is present at the top of the spreadsheet.
Legend:
Score	Mascot MOWSE Score recalculated by Proline software after validation at FDR<1%
#samesets	Total number of accession numbers sharing exactly the same set of peptides
#peptides	Total number of peptides identified for a protein across all 6 samples
# Spectra (BASIC Spectral Count)	= 1 spectrum
# Spectra (BASIC Spectral Count)	= 2-5 spectra
# Spectra (BASIC Spectral Count)	= 6-10 spectra
# Spectra (BASIC Spectral Count)	= 11-30 spectra
# Spectra (BASIC Spectral Count)	≥ 31 spectra
Ratio B2:GFP/GFP	B2:GFP only or B2:GFP/GFP>2
Functional annotations	If contains "virus"
Description	Sublist of proteins selected for further validation
Proteins validated at FDR<1% (False-Discovery Rate) in the PROTS-RECOMB home-made database (contains sequences from GFP, B2, TRV virus, trypsine, common contaminants):
																																								BASIC Spectral Count quantification (# Spectra)
																																								TRV infection
																																								GFP				B2:GFP				RATIO
accession	description	Score	is_validated	selection_level	#samesets	#subset_protein_matches	coverage	MW	#peptides	#specific_sequences	#peptides	#specific_peptides	#peptide_matches	#specific_peptide_matches		status_F004461_TCV_GFP-1	status_F004463_TCV_GFP-2	status_F004458_TCV_B2-GFP-3	status_F004469_TCV_B2-GFP-2b	status_F004467_TCV_GFP-3	status_F004473_TCV_GFP-2b	status_F004454_TCV_B2-GFP-2	status_F004451_TCV_B2-GFP-1	status_F004465_TCV_GFP-1_PRecomb	status_F004466_TCV_GFP-2_PRecomb	status_F004475_TCV_GFP-2b_PRecomb	status_F004470_TCV_GFP-3_PRecomb	status_F004452_TCV_B2-GFP-1_PRecomb	status_F004456_TCV_B2-GFP-2_PRecomb	status_F004472_TCV_B2-GFP-2b_PRecomb	status_F004459_TCV_B2-GFP-3_PRecomb	peptides_count_F004461_TCV_GFP-1	peptides_count_F004463_TCV_GFP-2	peptides_count_F004458_TCV_B2-GFP-3	peptides_count_F004469_TCV_B2-GFP-2b	peptides_count_F004467_TCV_GFP-3	peptides_count_F004473_TCV_GFP-2b	peptides_count_F004454_TCV_B2-GFP-2	peptides_count_F004451_TCV_B2-GFP-1	1	2	3		1	2	3		B2:GFP/GFP
sp|P42212|GFP_AEQVI	Green fluorescent protein OS=Aequorea victoria GN=GFP PE=1 SV=1	1953.28	true	2	9	0	0	0	29	17	33	20	33	20								Representative	Representative	Representative	Representative	Representative	Representative							22	24	25	25	27	27	425	504	676		871	1042	963		1.7919
B2_bait-protein	B2_bait-protein	1375.29	true	2	1	0	0	0	13	13	22	22	22	22								Representative			Representative	Representative	Representative							2			20	19	20	4				878	806	883		641.75
CAPSD_TRVPP-Q88897	CAPSD_TRVPP-Q88897	1657.86	true	2	1	0	0	0	22	22	24	24	24	24											Representative	Representative	Representative										24	22	23					249	250	250		B2:GFP
RDRP_TRVPP-Q9J942	RDRP_TRVPP-Q9J942	3326.43	true	2	1	0	0	0	60	60	62	62	62	62											Representative	Representative	Representative										52	52	49					203	219	220		B2:GFP
VSR_TRVPP-Q77JX3	VSR_TRVPP-Q77JX3	108.22	true	2	2	0	0	0	3	3	3	3	3	3											Representative	Representative	Representative										3	2	2					6	8	5		B2:GFP
P40_TRVPP-Q88898	P40_TRVPP-Q88898	30.66	true	2	1	0	0	0	1	1	1	1	1	1											Representative												1							1				B2:GFP
Proteins validated at FDR<1% (False-Discovery Rate) in the A.thaliana TAIR database (contains 54562 sequences both forward and decoy):
																																								BASIC Spectral Count quantification (# Spectra)
																																								TRV infection
																																								GFP				B2:GFP				RATIO
accession	description	Score	is_validated	selection_level	#samesets	#subset_protein_matches	coverage	MW	#peptides	#specific_sequences	#peptides	#specific_peptides	#peptide_matches	#specific_peptide_matches		status_F004461_TCV_GFP-1	status_F004463_TCV_GFP-2	status_F004458_TCV_B2-GFP-3	status_F004469_TCV_B2-GFP-2b	status_F004467_TCV_GFP-3	status_F004473_TCV_GFP-2b	status_F004454_TCV_B2-GFP-2	status_F004451_TCV_B2-GFP-1	status_F004465_TCV_GFP-1_PRecomb	status_F004466_TCV_GFP-2_PRecomb	status_F004475_TCV_GFP-2b_PRecomb	status_F004470_TCV_GFP-3_PRecomb	status_F004452_TCV_B2-GFP-1_PRecomb	status_F004456_TCV_B2-GFP-2_PRecomb	status_F004472_TCV_B2-GFP-2b_PRecomb	status_F004459_TCV_B2-GFP-3_PRecomb	peptides_count_F004461_TCV_GFP-1	peptides_count_F004463_TCV_GFP-2	peptides_count_F004458_TCV_B2-GFP-3	peptides_count_F004469_TCV_B2-GFP-2b	peptides_count_F004467_TCV_GFP-3	peptides_count_F004473_TCV_GFP-2b	peptides_count_F004454_TCV_B2-GFP-2	peptides_count_F004451_TCV_B2-GFP-1	1	2	3		1	2	3		B2:GFP/GFP
AT5G25980.2	glucoside glucohydrolase 2, Symbol...	918.38	true	2	1	0	0	0	16	14	17	15	17	15			Representative	Representative		Representative									14	14		16												60	70	76		B2:GFP
AT1G23410.1	Ribosomal protein S27a / Ubiquitin...	272.8	true	2	11	0	0	0	4	4	4	4	4	4			Representative	Representative		Representative									4	4		3												27	29	26		B2:GFP
AT5G02500.1	heat shock cognate protein 70-1, S...	637.14	true	2	1	0	0	0	12	2	12	2	12	2			Representative	Representative		Representative									9	9		11												24	29	28		B2:GFP
AT3G09440.1	Heat shock protein 70 (Hsp 70) fam...	532.05	true	2	1	0	0	0	10	2	10	2	10	2			Subset	Representative		Representative									7	7		8												22	26	23		B2:GFP
AT3G12580.1	heat shock protein 70, Symbols: HS...	446.79	true	2	1	0	0	0	8	1	8	1	8	1			Representative	Subset		Subset									7	6		7												18	23	22		B2:GFP
AT3G45570.1	RING/U-box protein with C6HC-type ...	33.95	true	2	1	0	0	0	1	1	1	1	1	1			Representative	Representative		Representative									1	1		1												17	19	14		B2:GFP
AT5G26000.1	thioglucoside glucohydrolase 1, Sy...	387.89	true	2	1	0	0	0	8	7	8	7	8	7			Representative	Representative		Representative									7	5		6												13	19	15		B2:GFP
AT1G52400.1	beta glucosidase 18, Symbols: BGL1...	347.14	true	2	1	0	0	0	7	7	7	7	7	7			Representative	Representative		Representative									6	3		7												12	18	18		B2:GFP
AT1G13440.1	glyceraldehyde-3-phosphate dehydro...	366.65	true	2	2	0	0	0	8	8	8	8	8	8			Representative	Representative		Representative									6	6		6												13	10	11		B2:GFP
AT3G14210.1	epithiospecifier modifier 1, Symbo...	406.9	true	2	1	0	0	0	9	9	9	9	9	9			Representative	Representative		Representative									8	4		9												8	20	24		B2:GFP
AT2G41680.1	NADPH-dependent thioredoxin reduct...	101.48	true	2	1	0	0	0	2	2	2	2	2	2			Representative	Representative		Representative									2	2		2												7	7	5		B2:GFP
AT3G44310.1	nitrilase 1, Symbols: NIT1, ATNIT1...	225.49	true	2	1	0	0	0	5	5	5	5	5	5			Representative	Representative		Representative									4	4		3												10	5	8		B2:GFP
AT1G20620.1	catalase 3, Symbols: CAT3, SEN2, A...	231.42	true	2	1	0	0	0	6	6	6	6	6	6			Representative	Representative		Representative									4	2		4												3	6	8		B2:GFP
AT2G39730.1	rubisco activase, Symbols: RCA	237.22	true	2	1	0	0	0	5	5	5	5	5	5			Representative	Representative		Representative									4	2		3												2	6	5		B2:GFP
AT1G24450.1	Ribonuclease III family protein, S...	140.63	true	2	1	0	0	0	2	2	2	2	2	2			Representative	Representative		Representative									2	2		2												2	4	6		B2:GFP
AT5G42080.1	dynamin-like protein, Symbols: ADL...	266.84	true	2	1	0	0	0	6	6	6	6	6	6			Representative	Representative		Representative									2	3		5												4	3	6		B2:GFP
AT4G04640.1	ATPase, F1 complex, gamma subunit ...	154.76	true	2	1	0	0	0	3	3	3	3	3	3			Representative	Representative		Representative									2	2		2												4	4	5		B2:GFP
AT2G33800.1	Ribosomal protein S5 family protein	84.51	true	2	1	0	0	0	2	2	2	2	2	2			Representative	Representative		Representative									2	1		1												4	2	4		B2:GFP
AT2G38810.1	histone H2A 8, Symbols: HTA8	41.85	true	2	2	0	0	0	1	1	1	1	1	1			Representative	Representative		Representative									1	1		1												2	2	3		B2:GFP
AT1G12900.1	glyceraldehyde 3-phosphate dehydro...	76.48	true	2	2	0	0	0	2	2	2	2	2	2			Representative	Representative		Representative									1	1		2												2	2	3		B2:GFP
AT2G39460.1	ribosomal protein L23AA, Symbols: ...	82.87	true	2	2	0	0	0	2	2	2	2	2	2			Representative	Representative		Representative									2	1		2												2	2	3		B2:GFP
AT5G48375.1	thioglucoside glucosidase 3, Symbo...	76.26	true	2	1	0	0	0	2	1	2	1	2	1			Representative	Representative		Representative									1	1		2												2	2	3		B2:GFP
AT1G08880.1	Histone superfamily protein, Symbo...	41.85	true	2	10	0	0	0	1	1	1	1	1	1			Representative	Representative		Representative									1	1		1												2	2	3		B2:GFP
AT1G01080.2	RNA-binding (RRM/RBD/RNP motifs) f...	76.66	true	2	1	0	0	0	2	2	2	2	2	2			Representative	Representative		Representative									2	2		1												4	4	2		B2:GFP
AT2G41100.1	Calcium-binding EF hand family pro...	131.98	true	2	1	0	0	0	4	4	4	4	4	4			Representative	Representative		Representative									1	3		2												4	2	2		B2:GFP
AT1G10290.1	dynamin-like protein 6, Symbols: A...	49.55	true	2	2	0	0	0	1	1	1	1	1	1			Representative	Representative		Representative									1	1		1												2	2	2		B2:GFP
AT5G04430.2	binding to TOMV RNA 1L (long form)...	85.31	true	2	1	0	0	0	2	2	2	2	2	2			Representative	Representative		Representative									2	1		1												2	4	1		B2:GFP
AT2G35410.1	RNA-binding (RRM/RBD/RNP motifs) f...	119.84	true	2	1	0	0	0	2	2	2	2	2	2			Representative	Representative		Representative									2	2		1												2	4	1		B2:GFP
AT3G45030.1-AT5G62300.1	Ribosomal protein S10p...	51.21	true	2	2	0	0	0	1	1	1	1	1	1			Representative	Representative		Representative									1	1		1												3	3	1		B2:GFP
AT3G62800.1	double-stranded-RNA-binding protei...	39.79	true	2	2	0	0	0	1	1	1	1	1	1			Representative	Representative		Representative									1	1		1												2	2	1		B2:GFP
AT5G62390.1	BCL-2-associated athanogene 7, Sym...	141.77	true	2	1	0	0	0	4	4	4	4	4	4			Representative	Representative											2	3														3	2			B2:GFP
AT3G20820.1	Leucine-rich repeat (LRR) family p...	121.1	true	2	1	0	0	0	3	3	3	3	3	3			Representative	Representative		Representative									1	1		3												2	1	4		B2:GFP
AT3G15356.1	Legume lectin family protein	82.84	true	2	1	0	0	0	2	2	2	2	2	2			Representative	Representative		Representative									1	2		2												2	1	2		B2:GFP
AT1G56070.1	Ribosomal protein S5/Elongation fa...	128.27	true	2	1	0	0	0	2	2	2	2	2	2			Representative	Representative		Representative									1	1		2												2	1	3		B2:GFP
AT3G44320.1	nitrilase 3, Symbols: NIT3, AtNIT3	96.53	true	2	1	0	0	0	2	2	2	2	2	2			Representative	Representative		Representative									1	2		1												2	1	2		B2:GFP
AT2G37220.1	RNA-binding (RRM/RBD/RNP motifs) f...	100.23	true	2	1	0	0	0	2	2	2	2	2	2			Representative	Representative		Representative									1	1		1												3	1	1		B2:GFP
AT1G18660.4	zinc finger (C3HC4-type RING finge...	49.89	true	2	1	0	0	0	1	1	1	1	1	1			Representative	Representative		Representative									1	1		1												3	1	1		B2:GFP
AT5G15090.1	voltage dependent anion channel 3,...	64.09	true	2	2	0	0	0	2	2	2	2	2	2			Representative	Representative											1	1														2	1			B2:GFP
AT3G50820.1	photosystem II subunit O-2, Symbol...	83.85	true	2	2	0	0	0	2	2	2	2	2	2				Representative		Representative										2		1												2		2		B2:GFP
AT1G15820.1	light harvesting complex photosyst...	43.63	true	2	1	0	0	0	1	1	1	1	1	1				Representative		Representative										1		1												2		2		B2:GFP
AT3G16530.1	Legume lectin family protein	32.79	true	2	1	0	0	0	1	1	1	1	1	1				Representative		Representative										1		1												2		1		B2:GFP
AT3G16470.1	Mannose-binding lectin superfamily...	236.46	true	2	1	0	0	0	6	6	6	6	6	6			Representative	Representative		Representative									4	1		5												1	6	5		B2:GFP
AT3G08580.1	ADP/ATP carrier 1, Symbols: AAC1	111.6	true	2	1	0	0	0	2	2	2	2	2	2			Representative	Representative		Representative									2	1		2												1	3	4		B2:GFP
AT3G29075.1	glycine-rich protein	54.61	true	2	1	0	0	0	1	1	1	1	1	1			Representative	Representative		Representative									1	1		1												1	2	2		B2:GFP
AT3G11510.1	Ribosomal protein S11 family protein	93.16	true	2	1	0	0	0	2	2	2	2	2	2			Representative	Representative		Representative									1	1		2												1	2	3		B2:GFP
AT5G13490.1	ADP/ATP carrier 2, Symbols: AAC2	60.18	true	2	1	0	0	0	1	1	1	1	1	1			Representative	Representative		Representative									1	1		1												1	2	2		B2:GFP
AT2G20450.1	Ribosomal protein L14	39.86	true	2	2	0	0	0	1	1	1	1	1	1			Representative	Representative		Representative									1	1		1												1	3	1		B2:GFP
AT3G03780.1	methionine synthase 2, Symbols: AT...	213.87	true	2	2	0	0	0	6	6	6	6	6	6			Representative	Representative		Representative									1	1		5												1	1	6		B2:GFP
AT2G16940.2	Splicing factor, CC1-like	37.09	true	2	1	0	0	0	1	1	1	1	1	1			Representative	Representative		Representative									1	1		1												1	1	2		B2:GFP
AT5G09660.4	peroxisomal NAD-malate dehydrogena...	75.09	true	2	1	0	0	0	2	2	2	2	2	2			Representative	Representative		Representative									1	1		2												1	1	2		B2:GFP
ATCG00580.1	photosystem II reaction center pro...	36.69	true	2	1	0	0	0	1	1	1	1	1	1			Representative	Representative		Representative									1	1		1												1	1	2		B2:GFP
AT4G02520.1	glutathione S-transferase PHI 2, S...	72.53	true	2	1	0	0	0	2	2	2	2	2	2			Sameset	Sameset		Representative									1	1		1												1	1	2		B2:GFP
AT2G35370.1	glycine decarboxylase complex H, S...	45.82	true	2	1	0	0	0	1	1	1	1	1	1			Representative	Representative		Representative									1	1		1												1	1	2		B2:GFP
AT1G78900.1	vacuolar ATP synthase subunit A, S...	57.08	true	2	1	0	0	0	1	1	1	1	1	1			Representative	Representative		Representative									1	1		1												1	1	2		B2:GFP
AT2G36460.1	Aldolase superfamily protein	45.25	true	2	4	0	0	0	1	1	1	1	1	1			Representative	Representative		Representative									1	1		1												1	1	1		B2:GFP
AT1G29250.1	Alba DNA/RNA-binding protein	43.18	true	2	1	0	0	0	1	1	1	1	1	1			Representative	Representative		Representative									1	1		1												1	1	1		B2:GFP
AT1G49760.1	poly(A) binding protein 8, Symbols...	39.02	true	2	1	0	0	0	1	1	1	1	1	1			Representative	Representative											1	1														1	1			B2:GFP
AT3G44890.1	ribosomal protein L9, Symbols: RPL9	33.98	true	2	1	0	0	0	1	1	1	1	1	1			Representative	Representative											1	1														1	1			B2:GFP
ATCG00540.1	photosynthetic electron transfer A...	46.49	true	2	1	0	0	0	1	1	1	1	1	1				Representative		Representative										1		1												1		2		B2:GFP
AT2G37190.1	Ribosomal protein L11 family protein	87.67	true	2	3	0	0	0	2	2	2	2	2	2				Representative		Representative										1		2												1		2		B2:GFP
AT2G39990.1	eukaryotic translation initiation ...	89.65	true	2	2	0	0	0	3	3	3	3	3	3				Representative		Representative										1		2												1		2		B2:GFP
AT4G10340.1	light harvesting complex of photos...	30.39	true	2	1	0	0	0	1	1	1	1	1	1				Representative												1														1				B2:GFP
AT1G21190.1	Small nuclear ribonucleoprotein fa...	48.64	true	2	2	0	0	0	1	1	1	1	1	1				Representative												1														1				B2:GFP
AT5G62770.1	Protein of unknown function (DUF1645)	26.43	true	2	1	0	0	0	1	1	1	1	1	1				Representative												1														1				B2:GFP
AT5G65160.1	tetratricopeptide repeat (TPR)-con...	37.19	true	2	1	0	0	0	1	1	1	1	1	1				Representative												1														1				B2:GFP
AT3G25520.1	ribosomal protein L5, Symbols: ATL...	26.57	true	2	2	0	0	0	1	1	1	1	1	1				Representative												1														1				B2:GFP
AT5G49780.1	Leucine-rich repeat protein kinase...	27.29	true	2	1	0	0	0	1	1	1	1	1	1				Representative												1														1				B2:GFP
AT1G35680.1	Ribosomal protein L21	28.66	true	2	1	0	0	0	1	1	1	1	1	1				Representative												1														1				B2:GFP
AT1G20340.1	Cupredoxin superfamily protein, Sy...	26.8	true	2	1	0	0	0	1	1	1	1	1	1				Representative												1														1				B2:GFP
AT2G41090.1	Calcium-binding EF-hand family pro...	31	true	2	1	0	0	0	1	1	1	1	1	1				Representative												1														1				B2:GFP
AT3G19720.1	P-loop containing nucleoside triph...	170.07	true	2	1	0	0	0	4	4	4	4	4	4			Representative			Representative									3			3													4	4		B2:GFP
ATCG00340.1	Photosystem I, PsaA/PsaB protein, ...	63.62	true	2	1	0	0	0	1	1	1	1	1	1			Representative			Representative									1			1													2	3		B2:GFP
AT3G27830.1	ribosomal protein L12-A, Symbols: ...	112.14	true	2	2	0	0	0	2	2	2	2	2	2			Representative			Representative									2			1													5	2		B2:GFP
AT5G27640.2	translation initiation factor 3B1,...	57.91	true	2	2	0	0	0	2	2	2	2	2	2			Representative			Representative									2			1													2	2		B2:GFP
AT2G27710.1	60S acidic ribosomal protein family	47.77	true	2	2	0	0	0	1	1	1	1	1	1			Representative			Representative									1			1													2	1		B2:GFP
AT3G60750.1	Transketolase	69.65	true	2	1	0	0	0	2	2	2	2	2	2			Sameset			Representative									1			1													2	1		B2:GFP
AT1G54270.1	eif4a-2, Symbols: EIF4A-2	36.33	true	2	5	0	0	0	1	1	1	1	1	1			Representative			Representative									1			1													2	1		B2:GFP
AT3G44750.1	histone deacetylase 3, Symbols: HD...	44.29	true	2	1	0	0	0	1	1	1	1	1	1			Representative												1																3			B2:GFP
AT4G38970.1	fructose-bisphosphate aldolase 2, ...	124.78	true	2	1	0	0	0	3	3	3	3	3	3			Representative			Representative									1			3													1	5		B2:GFP
AT1G49240.1	actin 8, Symbols: ACT8	100.04	true	2	4	0	0	0	2	2	2	2	2	2			Representative			Representative									1			2													1	4		B2:GFP
AT2G28380.1	dsRNA-binding protein 2, Symbols: ...	83.23	true	2	1	0	0	0	2	2	2	2	2	2			Representative			Representative									1			2													1	3		B2:GFP
AT2G21660.1	cold, circadian rhythm, and rna bi...	42.06	true	2	2	0	0	0	1	1	1	1	1	1			Representative			Representative									1			1													1	3		B2:GFP
AT1G78630.1	Ribosomal protein L13 family prote...	41.2	true	2	1	0	0	0	1	1	1	1	1	1			Representative			Representative									1			1													1	1		B2:GFP
AT5G27770.1	Ribosomal L22e protein family	56.81	true	2	1	0	0	0	2	1	2	1	2	1			Representative			Subset									1			1													1	1		B2:GFP
AT1G54010.1	GDSL-like Lipase/Acylhydrolase sup...	44.37	true	2	1	0	0	0	1	1	1	1	1	1			Representative			Representative									1			1													1	1		B2:GFP
AT5G63420.1	RNA-metabolising metallo-beta-lact...	72.76	true	2	1	0	0	0	2	2	2	2	2	2			Representative			Representative									1			1													1	1		B2:GFP
ATCG00270.1	photosystem II reaction center pro...	51.61	true	2	1	0	0	0	1	1	1	1	1	1			Representative			Representative									1			1													1	1		B2:GFP
AT1G20010.1	tubulin beta-5 chain, Symbols: TUB5	49.42	true	2	8	0	0	0	1	1	1	1	1	1			Representative			Representative									1			1													1	1		B2:GFP
AT1G66410.2	calmodulin 4, Symbols: CAM4	29.72	true	2	6	0	0	0	1	1	1	1	1	1			Representative			Representative									1			1													1	1		B2:GFP
AT2G01210.1	Leucine-rich repeat protein kinase...	27.25	true	2	1	0	0	0	1	1	1	1	1	1			Representative												1																1			B2:GFP
AT1G17370.1	oligouridylate binding protein 1B,...	26.78	true	2	3	0	0	0	1	1	1	1	1	1			Representative												1																1			B2:GFP
AT3G52380.1	chloroplast RNA-binding protein 33...	32.1	true	2	1	0	0	0	1	1	1	1	1	1			Representative												1																1			B2:GFP
AT4G24770.1	31-kDa RNA binding protein, Symbol...	25.56	true	2	1	0	0	0	1	1	1	1	1	1			Representative												1																1			B2:GFP
AT4G02510.1	translocon at the outer envelope m...	26.41	true	2	1	0	0	0	1	1	1	1	1	1			Representative												1																1			B2:GFP
AT1G23860.1	RS-containing zinc finger protein ...	35.95	true	2	3	0	0	0	1	1	1	1	1	1			Representative												1																1			B2:GFP
AT3G05560.1	Ribosomal L22e protein family	61.16	true	2	1	0	0	0	2	1	2	1	2	1						Representative												2														2		B2:GFP
AT3G12800.1	short-chain dehydrogenase-reductas...	84.1	true	2	1	0	0	0	2	2	2	2	2	2						Representative												2														4		B2:GFP
AT4G21280.2	photosystem II subunit QA, Symbols...	29.04	true	2	1	0	0	0	1	1	1	1	1	1						Representative												1														1		B2:GFP
AT1G31330.1	photosystem I subunit F, Symbols: ...	48.14	true	2	1	0	0	0	1	1	1	1	1	1						Representative												1														1		B2:GFP
AT3G20250.1	pumilio 5, Symbols: APUM5, PUM5	28.22	true	2	2	0	0	0	1	1	1	1	1	1						Representative												1														1		B2:GFP
AT3G60190.1	DYNAMIN-like 1E, Symbols: ADL4, AD...	42.66	true	2	1	0	0	0	1	1	1	1	1	1						Representative												1														1		B2:GFP
AT1G30120.1	pyruvate dehydrogenase E1 beta, Sy...	37.42	true	2	2	0	0	0	1	1	1	1	1	1						Representative												1														1		B2:GFP
AT4G15545.1	unknown protein	31.43	true	2	1	0	0	0	1	1	1	1	1	1						Representative												1														1		B2:GFP
AT5G01530.1	light harvesting complex photosyst...	30.84	true	2	1	0	0	0	1	1	1	1	1	1						Representative												1														1		B2:GFP
AT1G04410.1	Lactate/malate dehydrogenase famil...	27.26	true	2	1	0	0	0	1	1	1	1	1	1						Representative												1														1		B2:GFP
AT2G42740.1	ribosomal protein large subunit 16...	29.66	true	2	3	0	0	0	1	1	1	1	1	1						Representative												1														1		B2:GFP
AT1G76180.1	Dehydrin family protein, Symbols: ...	34.16	true	2	1	0	0	0	1	1	1	1	1	1						Representative												1														1		B2:GFP
AT4G09320.1	Nucleoside diphosphate kinase fami...	27.77	true	2	1	0	0	0	1	1	1	1	1	1						Representative												1														1		B2:GFP
AT1G32060.1	phosphoribulokinase, Symbols: PRK	42.54	true	2	1	0	0	0	1	1	1	1	1	1						Representative												1														1		B2:GFP
AT4G00760.1	pseudo-response regulator 8, Symbo...	27.5	true	2	1	0	0	0	1	1	1	1	1	1						Representative												1														1		B2:GFP
AT4G12600.2	Ribosomal protein L7Ae/L30e/S12e/G...	32.44	true	2	2	0	0	0	1	1	1	1	1	1						Representative												1														1		B2:GFP
																																								GFP				B2-GFP				RATIO
accession	description	Score	is_validated	selection_level	#samesets	#subset_protein_matches	coverage	MW	#peptides	#specific_sequences	#peptides	#specific_peptides	#peptide_matches	#specific_peptide_matches		status_F004461_TCV_GFP-1	status_F004463_TCV_GFP-2	status_F004458_TCV_B2-GFP-3	status_F004469_TCV_B2-GFP-2b	status_F004467_TCV_GFP-3	status_F004473_TCV_GFP-2b	status_F004454_TCV_B2-GFP-2	status_F004451_TCV_B2-GFP-1	status_F004465_TCV_GFP-1_PRecomb	status_F004466_TCV_GFP-2_PRecomb	status_F004475_TCV_GFP-2b_PRecomb	status_F004470_TCV_GFP-3_PRecomb	status_F004452_TCV_B2-GFP-1_PRecomb	status_F004456_TCV_B2-GFP-2_PRecomb	status_F004472_TCV_B2-GFP-2b_PRecomb	status_F004459_TCV_B2-GFP-3_PRecomb	peptides_count_F004461_TCV_GFP-1	peptides_count_F004463_TCV_GFP-2	peptides_count_F004458_TCV_B2-GFP-3	peptides_count_F004469_TCV_B2-GFP-2b	peptides_count_F004467_TCV_GFP-3	peptides_count_F004473_TCV_GFP-2b	peptides_count_F004454_TCV_B2-GFP-2	peptides_count_F004451_TCV_B2-GFP-1	1	2	3		1	2	3		B2-GFP/GFP
ATCG00490.1	ribulose-bisphosphate carboxylases...	881.19	true	2	1	0	0	0	18	18	18	18	18	18		Representative	Representative	Representative	Representative	Representative	Representative							8	12	11	10	13	5							32	12	38		50	57	62		2.06098
AT3G15730.1	phospholipase D alpha 1, Symbols: ...	782.07	true	2	2	0	0	0	18	18	18	18	18	18			Representative	Representative	Representative	Representative									10	13	2	14										3		36	23	26		28.3333
AT5G38410.3	Ribulose bisphosphate carboxylase ...	191.44	true	2	3	0	0	0	4	2	4	2	4	2		Subset	Representative	Representative	Subset	Representative	Sameset							2	2	4	2	4	1							8	1	6		11	10	14		2.33333
ATCG00120.1	ATP synthase subunit alpha, Symbol...	344.53	true	2	1	0	0	0	7	7	7	7	7	7		Representative	Representative	Representative	Representative	Representative								3	6	6	2	7								4		5		16	10	19		5
ATCG00480.1	ATP synthase subunit beta, Symbols...	545.47	true	2	1	0	0	0	12	12	12	12	12	12		Representative	Representative	Representative	Representative	Representative								1	7	10	1	11								1		1		15	10	23		24
AT1G07920.1-AT1G07930.1-AT1G07940.1-AT5G60390....		274.45	true	2	1	0	0	0	5	5	5	5	5	5			Representative	Representative		Representative	Representative								5	5		5	1								1			14	10	17		41
AT1G67090.1	ribulose bisphosphate carboxylase ...	198.22	true	2	1	0	0	0	4	2	4	2	4	2		Representative	Representative	Representative	Representative	Representative	Representative							3	3	4	3	4	1							9	1	7		10	12	14		2.11765
AT4G20360.1	RAB GTPase homolog E1B, Symbols: A...	198.95	true	2	1	0	0	0	3	3	3	3	3	3			Representative	Representative	Representative	Representative									2	3	1	3										1		8	5	7		20
ATCG00020.1	photosystem II reaction center pro...	106.61	true	2	1	0	0	0	2	2	2	2	2	2		Representative	Representative	Representative	Representative	Representative								1	1	2	1	2								4		2		4	2	6		2
AT1G29910.1-AT1G29920.1	chlorophyll A/B bindin...	149.07	true	2	2	0	0	0	4	4	4	4	4	4		Representative	Representative	Representative		Representative								1	2	1		4								1				4	3	8		15
ATCG00280.1	photosystem II reaction center pro...	110.77	true	2	1	0	0	0	2	2	2	2	2	2			Representative	Representative	Representative	Representative									2	2	1	2										1		5	4	4		13
AT4G23170.1	receptor-like protein kinase-relat...	73.68	true	2	1	0	0	0	2	2	2	2	2	2			Representative	Representative	Representative										1	2	1											1		2	3			5
[truncated: 16 more columns]

## Sheet: Sequ coverage for Supp. Fig 5
Supplemental Data. Incarbone et al. (2021). Plant Cell.																								TRV				TRV				TRV
						BASIC Spectral Count quantification (# Spectra)										GFP				B2				Rep				Coat				16k				RP27a				HSP70-1				HSP70-3				HSP70
						TRV infection									Length	238			Length	106			Length	1707			Length	204			Length	141			Length	156			Length	651			Length	649			Length	650
						GFP			B2:GFP			RATIO			#residue	On/Off			#residue	On/Off			#residue	On/Off			#residue	On/Off			#residue	On/Off			#residue	On/Off			#residue	On/Off			#residue	On/Off			#residue	On/Off
Description	Abbreviation	Accession	Score	#samesets	#peptides	1	2	3	1	2	3	B2:GFP/GFP	Sequence coverage (residues number)		1	0	0		1	0	0		1	0	0		1	0	0		1	0	0		1	0	0		1	0	0		1	0	0		1	0	0
GFP		P42212	1953.28	9	29	425	504	676	871	1042	963	1.7919	2-53,75-239		2	1	0		2	1	0		2	0	0		2	1	0		2	0	0		2	0	0		2	0	0		2	0	0		2	0	0
B2		P68831	1375.29	1	13	4			878	806	883	641.75	2-49, 55-72		3	1	0		3	1	0		3	0	0		3	1	0		3	0	0		3	0	0		3	0	0		3	0	0		3	0	0
															4	1	0		4	1	0		4	0	0		4	1	0		4	0	0		4	0	0		4	0	0		4	0	0		4	0	0
															5	1	0		5	1	0		5	0	0		5	1	0		5	0	0		5	0	0		5	0	0		5	0	0		5	0	0
															6	1	0		6	1	0		6	0	0		6	1	0		6	0	0		6	0	0		6	0	0		6	0	0		6	0	0
															7	1	0		7	1	0		7	0	0		7	1	0		7	0	0		7	0	0		7	0	0		7	0	0		7	0	0
															8	1	0		8	1	0		8	1	0		8	1	0		8	0	0		8	0	0		8	0	0		8	0	0		8	0	0
															9	1	0		9	1	0		9	1	0		9	1	0		9	0	0		9	0	0		9	0	0		9	0	0		9	0	0
															10	1	0		10	1	0		10	1	0		10	1	0		10	0	0		10	0	0		10	0	0		10	0	0		10	0	0
															11	1	0		11	1	0		11	1	0		11	1	0		11	0	0		11	0	0		11	0	0		11	0	0		11	0	0
															12	1	0		12	1	0		12	1	0		12	1	0		12	0	0		12	1	0		12	0	0		12	0	0		12	0	0
															13	1	0		13	1	0		13	1	0		13	1	0		13	0	0		13	1	0		13	0	0		13	0	0		13	0	0
															14	1	0		14	1	0		14	1	0		14	1	0		14	0	0		14	1	0		14	0	0		14	0	0		14	0	0
															15	1	0		15	1	0		15	1	0		15	1	0		15	0	0		15	1	0		15	0	0		15	0	0		15	0	0
															16	1	0		16	1	0		16	1	0		16	1	0		16	0	0		16	1	0		16	0	0		16	0	0		16	0	0
															17	1	0		17	1	0		17	1	0		17	1	0		17	0	0		17	1	0		17	0	0		17	0	0		17	0	0
															18	1	0		18	1	0		18	1	0		18	1	0		18	0	0		18	1	0		18	0	0		18	0	0		18	0	0
															19	1	0		19	1	0		19	1	0		19	1	0		19	0	0		19	1	0		19	0	0		19	0	0		19	0	0
															20	1	0		20	1	0		20	1	0		20	1	0		20	0	0		20	1	0		20	0	0		20	0	0		20	0	0
															21	1	0		21	1	0		21	1	0		21	1	0		21	0	0		21	1	0		21	0	0		21	0	0		21	0	0
															22	1	0		22	1	0		22	1	0		22	1	0		22	0	0		22	1	0		22	0	0		22	0	0		22	0	0
															23	1	0		23	1	0		23	1	0		23	1	0		23	0	0		23	1	0		23	0	0		23	0	0		23	0	0
															24	1	0		24	1	0		24	1	0		24	1	0		24	0	0		24	1	0		24	0	0		24	0	0		24	0	0
															25	1	0		25	1	0		25	1	0		25	1	0		25	0	0		25	1	0		25	0	0		25	0	0		25	0	0
						BASIC Spectral Count quantification (# Spectra)									26	1	0		26	1	0		26	1	0		26	1	0		26	0	0		26	1	0		26	0	0		26	0	0		26	0	0
						TRV infection									27	1	0		27	1	0		27	1	0		27	1	0		27	0	0		27	1	0		27	0	0		27	0	0		27	0	0
						GFP			B2:GFP			RATIO			28	1	0		28	1	0		28	1	0		28	1	0		28	0	0		28	0	0		28	0	0		28	0	0		28	0	0
Description	Abbreviation	Accession	Score	#samesets	#peptides	1	2	3	1	2	3	B2:GFP/GFP	Sequence coverage (residues number)		29	1	0		29	1	0		29	1	0		29	1	0		29	0	0		29	0	0		29	0	0		29	0	0		29	0	0
TRV Replicase		Q9J942	3326.43	1	60				203	219	220	B2:GFP	8-54, 57-71, 76-132, 137-147, 156-167, 172-185, 230-241, 277-283, 321-330, 338-346, 353-369, 393-422, 431-442, 455-476, 556-577, 618-627, 649-665, 742-753, 757-792, 801-818, 854-864, 882-939, 998-1012, 1020-1049, 1074-1102, 1108-1126, 1137-1167, 1282-1293, 1360-1374, 1401-1411, 1417-1430, 1527-1566, 1593-1605, 1634-1643		30	1	0		30	1	0		30	1	0		30	1	0		30	1	0		30	1	0		30	0	0		30	0	0		30	0	0
TRV Coat Protein		Q88897	1657.86	1	22				249	250	250	B2:GFP	2-35, 41-167, 173-204		31	1	0		31	1	0		31	1	0		31	1	0		31	1	0		31	1	0		31	0	0		31	0	0		31	0	0
TRV 16k Protein		Q77JX3	108.22	2	3				6	8	5	B2:GFP	30-40, 126-137		32	1	0		32	1	0		32	1	0		32	1	0		32	1	0		32	1	0		32	0	0		32	0	0		32	0	0
															33	1	0		33	1	0		33	1	0		33	1	0		33	1	0		33	1	0		33	0	0		33	0	0		33	0	0
															34	1	0		34	1	0		34	1	0		34	1	0		34	1	0		34	1	0		34	0	0		34	0	0		34	0	0
															35	1	0		35	1	0		35	1	0		35	1	0		35	1	0		35	1	0		35	0	0		35	0	0		35	0	0
															36	1	0		36	1	0		36	1	0		36	0	0		36	1	0		36	1	0		36	0	0		36	0	0		36	0	0
															37	1	0		37	1	0		37	1	0		37	0	0		37	1	0		37	1	0		37	0	0		37	0	0		37	0	0
															38	1	0		38	1	0		38	1	0		38	0	0		38	1	0		38	1	0		38	0	0		38	0	0		38	0	0
															39	1	0		39	1	0		39	1	0		39	0	0		39	1	0		39	1	0		39	0	0		39	0	0		39	0	0
															40	1	0		40	1	0		40	1	0		40	0	0		40	1	0		40	1	0		40	1	0		40	1	0		40	1	0
															41	1	0		41	1	0		41	1	0		41	1	0		41	0	0		41	1	0		41	1	0		41	1	0		41	1	0
															42	1	0		42	1	0		42	1	0		42	1	0		42	0	0		42	1	0		42	1	0		42	1	0		42	1	0
															43	1	0		43	1	0		43	1	0		43	1	0		43	0	0		43	0	0		43	1	0		43	1	0		43	1	0
															44	1	0		44	1	0		44	1	0		44	1	0		44	0	0		44	0	0		44	1	0		44	1	0		44	1	0
															45	1	0		45	1	0		45	1	0		45	1	0		45	0	0		45	0	0		45	1	0		45	1	0		45	1	0
															46	1	0		46	1	0		46	1	0		46	1	0		46	0	0		46	0	0		46	1	0		46	1	0		46	1	0
															47	1	0		47	1	0		47	1	0		47	1	0		47	0	0		47	0	0		47	1	0		47	1	0		47	1	0
															48	1	0		48	1	0		48	1	0		48	1	0		48	0	0		48	0	0		48	1	0		48	1	0		48	1	0
															49	1	0		49	1	0		49	1	0		49	1	0		49	0	0		49	0	0		49	1	0		49	1	0		49	1	0
															50	1	0		50	0	0		50	1	0		50	1	0		50	0	0		50	0	0		50	1	0		50	1	0		50	1	0
															51	1	0		51	0	0		51	1	0		51	1	0		51	0	0		51	0	0		51	1	0		51	1	0		51	1	0
															52	1	0		52	0	0		52	1	0		52	1	0		52	0	0		52	0	0		52	1	0		52	1	0		52	1	0
															53	1	0		53	0	0		53	1	0		53	1	0		53	0	0		53	0	0		53	0	0		53	0	0		53	0	0
															54	0	0		54	0	0		54	1	0		54	1	0		54	0	0		54	0	0		54	0	0		54	0	0		54	0	0
															55	0	0		55	1	0		55	0	0		55	1	0		55	0	0		55	1	0		55	0	0		55	0	0		55	0	0
															56	0	0		56	1	0		56	0	0		56	1	0		56	0	0		56	1	0		56	0	0		56	0	0		56	0	0
															57	0	0		57	1	0		57	1	0		57	1	0		57	0	0		57	1	0		57	0	0		57	0	0		57	0	0
															58	0	0		58	1	0		58	1	0		58	1	0		58	0	0		58	1	0		58	0	0		58	0	0		58	0	0
															59	0	0		59	1	0		59	1	0		59	1	0		59	0	0		59	1	0		59	0	0		59	0	0		59	0	0
															60	0	0		60	1	0		60	1	0		60	1	0		60	0	0		60	1	0		60	1	0		60	0	0		60	0	0
															61	0	0		61	1	0		61	1	0		61	1	0		61	0	0		61	1	0		61	1	0		61	0	0		61	0	0
															62	0	0		62	1	0		62	1	0		62	1	0		62	0	0		62	1	0		62	1	0		62	0	0		62	0	0
															63	0	0		63	1	0		63	1	0		63	1	0		63	0	0		63	1	0		63	1	0		63	0	0		63	0	0
						BASIC Spectral Count quantification (# Spectra)									64	0	0		64	1	0		64	1	0		64	1	0		64	0	0		64	1	0		64	1	0		64	0	0		64	0	0
						TRV infection									65	0	0		65	1	0		65	1	0		65	1	0		65	0	0		65	1	0		65	1	0		65	0	0		65	0	0
						GFP			B2:GFP			RATIO			66	0	0		66	1	0		66	1	0		66	1	0		66	0	0		66	1	0		66	1	0		66	0	0		66	0	0
Description	Abbreviation	Accession	Score	#samesets	#peptides	1	2	3	1	2	3	B2:GFP/GFP	Sequence coverage (residues number)		67	0	0		67	1	0		67	1	0		67	1	0		67	0	0		67	1	0		67	1	0		67	0	0		67	0	0
Ribosomal protein S27a	RP27a	AT1G23410	272.8	11	4				27	29	26	B2:GFP	12-27, 30-42, 55-72		68	0	0		68	1	0		68	1	0		68	1	0		68	0	0		68	1	0		68	1	0		68	0	0		68	0	0
Heat Shock protein 70-1	HSP70-1	AT5G02500	637.14	1	12				24	29	28	B2:GFP	40-52, 60-75, 145-159, 164-192, 227-242, 306-317, 352-363, 431-453, 546-556, 604-615		69	0	0		69	1	0		69	1	0		69	1	0		69	0	0		69	1	0		69	1	0		69	0	0		69	0	0
Heat Shock protein 70-3	HSP70-3	AT3G09440	532.05	1	10				22	26	23	B2:GFP	40-52, 81-91, 145-159, 164-192, 227-242, 332-348, 431-453, 546-556, 604-615		70	0	0		70	1	0		70	1	0		70	1	0		70	0	0		70	1	0		70	1	0		70	0	0		70	0	0
Heat Shock protein 70	HSP70	AT3G12580	446.79	1	8				18	23	22	B2:GFP	40-52, 133-159, 176-192, 227-242, 306-317, 352-363, 546-556		71	0	0		71	1	0		71	1	0		71	1	0		71	0	0		71	1	0		71	1	0		71	0	0		71	0	0
RING/U-box protein	RUP1	AT3G45570	33.95	1	1				17	19	14	B2:GFP	199-206		72	0	0		72	1	0		72	0	0		72	1	0		72	0	0		72	1	0		72	1	0		72	0	0		72	0	0
Ribonuclease III family protein	NFD2	AT1G24450	140.63	1	2				2	4	6	B2:GFP	59-66, 143-156		73	0	0		73	0	0		73	0	0		73	1	0		73	0	0		73	0	0		73	1	0		73	0	0		73	0	0
Binding to TOMV RNA 1	BTR1	AT5G04430	85.31	1	2				2	4	1	B2:GFP	183-190, 313-322		74	0	0		74	0	0		74	0	0		74	1	0		74	0	0		74	0	0		74	1	0		74	0	0		74	0	0
dsRNA-binding protein 4	DRB4	AT3G62800	39.79	2	1				2	2	1	B2:GFP	85-93		75	1	0		75	0	0		75	0	0		75	1	0		75	0	0		75	0	0		75	1	0		75	0	0		75	0	0
dsRNA-binding protein 2	DRB2	AT2G28380	83.23	1	2					1	3	B2:GFP	270-279, 335-342		76	1	0		76	0	0		76	1	0		76	1	0		76	0	0		76	0	0		76	0	0		76	0	0		76	0	0
															77	1	0		77	0	0		77	1	0		77	1	0		77	0	0		77	0	0		77	0	0		77	0	0		77	0	0
															78	1	0		78	0	0		78	1	0		78	1	0		78	0	0		78	0	0		78	0	0		78	0	0		78	0	0
															79	1	0		79	0	0		79	1	0		79	1	0		79	0	0		79	0	0		79	0	0		79	0	0		79	0	0
															80	1	0		80	0	0		80	1	0		80	1	0		80	0	0		80	0	0		80	0	0		80	0	0		80	0	0
															81	1	0		81	0	0		81	1	0		81	1	0		81	0	0		81	0	0		81	0	0		81	1	0		81	0	0
															82	1	0		82	0	0		82	1	0		82	1	0		82	0	0		82	0	0		82	0	0		82	1	0		82	0	0
															83	1	0		83	0	0		83	1	0		83	1	0		83	0	0		83	0	0		83	0	0		83	1	0		83	0	0
															84	1	0		84	0	0		84	1	0		84	1	0		84	0	0		84	0	0		84	0	0		84	1	0		84	0	0
															85	1	0		85	0	0		85	1	0		85	1	0		85	0	0		85	0	0		85	0	0		85	1	0		85	0	0
															86	1	0		86	0	0		86	1	0		86	1	0		86	0	0		86	0	0		86	0	0		86	1	0		86	0	0
															87	1	0		87	0	0		87	1	0		87	1	0		87	0	0		87	0	0		87	0	0		87	1	0		87	0	0
															88	1	0		88	0	0		88	1	0		88	1	0		88	0	0		88	0	0		88	0	0		88	1	0		88	0	0
															89	1	0		89	0	0		89	1	0		89	1	0		89	0	0		89	0	0		89	0	0		89	1	0		89	0	0
															90	1	0		90	0	0		90	1	0		90	1	0		90	0	0		90	0	0		90	0	0		90	1	0		90	0	0
															91	1	0		91	0	0		91	1	0		91	1	0		91	0	0		91	0	0		91	0	0		91	1	0		91	0	0
															92	1	0		92	0	0		92	1	0		92	1	0		92	0	0		92	0	0		92	0	0		92	0	0		92	0	0
															93	1	0		93	0	0		93	1	0		93	1	0		93	0	0		93	0	0		93	0	0		93	0	0		93	0	0
															94	1	0		94	0	0		94	1	0		94	1	0		94	0	0		94	0	0		94	0	0		94	0	0		94	0	0
															95	1	0		95	0	0		95	1	0		95	1	0		95	0	0		95	0	0		95	0	0		95	0	0		95	0	0
															96	1	0		96	0	0		96	1	0		96	1	0		96	0	0		96	0	0		96	0	0		96	0	0		96	0	0
															97	1	0		97	0	0		97	1	0		97	1	0		97	0	0		97	0	0		97	0	0		97	0	0		97	0	0
															98	1	0		98	0	0		98	1	0		98	1	0		98	0	0		98	0	0		98	0	0		98	0	0		98	0	0
															99	1	0		99	0	0		99	1	0		99	1	0		99	0	0		99	0	0		99	0	0		99	0	0		99	0	0
															100	1	0		100	0	0		100	1	0		100	1	0		100	0	0		100	0	0		100	0	0		100	0	0		100	0	0
															101	1	0		101	0	0		101	1	0		101	1	0		101	0	0		101	0	0		101	0	0		101	0	0		101	0	0
															102	1	0		102	0	0		102	1	0		102	1	0		102	0	0		102	0	0		102	0	0		102	0	0		102	0	0
															103	1	0		103	0	0		103	1	0		103	1	0		103	0	0		103	0	0		103	0	0		103	0	0		103	0	0
															104	1	0		104	0	0		104	1	0		104	1	0		104	0	0		104	0	0		104	0	0		104	0	0		104	0	0
															105	1	0		105	0	0		105	1	0		105	1	0		105	0	0		105	0	0		105	0	0		105	0	0		105	0	0
															106	1	0		106	0	0		106	1	0		106	1	0		106	0	0		106	0	0		106	0	0		106	0	0		106	0	0
															107	1	0		107	0	0		107	1	0		107	1	0		107	0	0		107	0	0		107	0	0		107	0	0		107	0	0
															108	1	0		108	0			108	1	0		108	1	0		108	0	0		108	0	0		108	0	0		108	0	0		108	0	0
															109	1	0		109	0			109	1	0		109	1	0		109	0	0		109	0	0		109	0	0		109	0	0		109	0	0
															110	1	0		110	0			110	1	0		110	1	0		110	0	0		110	0	0		110	0	0		110	0	0		110	0	0
															111	1	0		111	0			111	1	0		111	1	0		111	0	0		111	0	0		111	0	0		111	0	0		111	0	0
															112	1	0		112	0			112	1	0		112	1	0		112	0	0		112	0	0		112	0	0		112	0	0		112	0	0
															113	1	0		113	0			113	1	0		113	1	0		113	0	0		113	0	0		113	0	0		113	0	0		113	0	0
															114	1	0		114	0			114	1	0		114	1	0		114	0	0		114	0	0		114	0	0		114	0	0		114	0	0
															115	1	0		115	0			115	1	0		115	1	0		115	0	0		115	0	0		115	0	0		115	0	0		115	0	0
															116	1	0		116	0			116	1	0		116	1	0		116	0	0		116	0	0		116	0	0		116	0	0		116	0	0
															117	1	0		117	0			117	1	0		117	1	0		117	0	0		117	0	0		117	0	0		117	0	0		117	0	0
															118	1	0		118	0			118	1	0		118	1	0		118	0	0		118	0	0		118	0	0		118	0	0		118	0	0
															119	1	0		119	0			119	1	0		119	1	0		119	0	0		119	0	0		119	0	0		119	0	0		119	0	0
															120	1	0		120	0			120	1	0		120	1	0		120	0	0		120	0	0		120	0	0		120	0	0		120	0	0
															121	1	0		121	0			121	1	0		121	1	0		121	0	0		121	0	0		121	0	0		121	0	0		121	0	0
															122	1	0		122	0			122	1	0		122	1	0		122	0	0		122	0	0		122	0	0		122	0	0		122	0	0
															123	1	0		123	0			123	1	0		123	1	0		123	0	0		123	0	0		123	0	0		123	0	0		123	0	0
															124	1	0		124	0			124	1	0		124	1	0		124	0	0		124	0	0		124	0	0		124	0	0		124	0	0
															125	1	0		125	0			125	1	0		125	1	0		125	0	0		125	0	0		125	0	0		125	0	0		125	0	0
															126	1	0		126	0			126	1	0		126	1	0		126	1	0		126	0	0		126	0	0		126	0	0		126	0	0
															127	1	0		127	0			127	1	0		127	1	0		127	1	0		127	0	0		127	0	0		127	0	0		127	0	0
															128	1	0		128	0			128	1	0		128	1	0		128	1	0		128	0	0		128	0	0		128	0	0		128	0	0
															129	1	0		129	0			129	1	0		129	1	0		129	1	0		129	0	0		129	0	0		129	0	0		129	0	0
															130	1	0		130	0			130	1	0		130	1	0		130	1	0		130	0	0		130	0	0		130	0	0		130	0	0
															131	1	0		131	0			131	1	0		131	1	0		131	1	0		131	0	0		131	0	0		131	0	0		131	0	0
															132	1	0		132	0			132	1	0		132	1	0		132	1	0		132	0	0		132	0	0		132	0	0		132	0	0
															133	1	0		133	0			133	0	0		133	1	0		133	1	0		133	0	0		133	0	0		133	0	0		133	0	0
															134	1	0		134	0			134	0	0		134	1	0		134	1	0		134	0	0		134	0	0		134	0	0		134	0	0
															135	1	0		135	0			135	0	0		135	1	0		135	1	0		135	0	0		135	0	0		135	0	0		135	1	0
															136	1	0		136	0			136	0	0		136	1	0		136	1	0		136	0	0		136	0	0		136	0	0		136	1	0
															137	1	0		137	0			137	1	0		137	1	0		137	1	0		137	0	0		137	0	0		137	0	0		137	1	0
															138	1	0		138	0			138	1	0		138	1	0		138	0	0		138	0	0		138	0	0		138	0	0		138	1	0
															139	1	0		139	0			139	1	0		139	1	0		139	0	0		139	0	0		139	0	0		139	0	0		139	1	0
															140	1	0		140	0			140	1	0		140	1	0		140	0	0		140	0	0		140	0	0		140	0	0		140	1	0
															141	1	0		141	0			141	1	0		141	1	0		141	0	0		141	0	0		141	0	0		141	0	0		141	1	0
															142	1	0		142	0			142	1	0		142	1	0		142	0	0		142	0	0		142	0	0		142	0	0		142	1	0
															143	1	0		143	0			143	1	0		143	1	0		143	0			143	0	0		143	0	0		143	0	0		143	1	0
															144	1	0		144	0			144	1	0		144	1	0		144	0			144	0	0		144	0	0		144	0	0		144	1	0
															145	1	0		145	0			145	1	0		145	1	0		145	0			145	0	0		145	1	0		145	1	0		145	1	0
															146	1	0		146	0			146	1	0		146	1	0		146	0			146	0	0		146	1	0		146	1	0		146	1	0
															147	1	0		147	0			147	1	0		147	1	0		147	0			147	0	0		147	1	0		147	1	0		147	1	0
															148	1	0		148	0			148	0	0		148	1	0		148	0			148	0	0		148	1	0		148	1	0		148	1	0
															149	1	0		149	0			149	0	0		149	1	0		149	0			149	0	0		149	1	0		149	1	0		149	1	0
															150	1	0		150	0			150	0	0		150	1	0		150	0			150	0	0		150	1	0		150	1	0		150	1	0
															151	1	0		151	0			151	0	0		151	1	0		151	0			151	0	0		151	1	0		151	1	0		151	1	0
															152	1	0		152	0			152	0	0		152	1	0		152	0			152	0	0		152	1	0		152	1	0		152	1	0
															153	1	0		153	0			153	0	0		153	1	0		153	0			153	0	0		153	1	0		153	1	0		153	1	0
															154	1	0		154	0			154	0	0		154	1	0		154	0			154	0	0		154	1	0		154	1	0		154	1	0
															155	1	0		155	0			155	0	0		155	1	0		155	0			155	0	0		155	1	0		155	1	0		155	1	0
															156	1	0		156	0			156	1	0		156	1	0		156	0			156	0	0		156	1	0		156	1	0		156	1	0
															157	1	0		157	0			157	1	0		157	1	0		157	0			157	0	0		157	1	0		157	1	0		157	1	0
															158	1	0		158	0			158	1	0		158	1	0		158	0			158	0			158	1	0		158	1	0		158	1	0
															159	1	0		159	0			159	1	0		159	1	0		159	0			159	0			159	1	0		159	1	0		159	1	0
															160	1	0		160	0			160	1	0		160	1	0		160	0			160	0			160	0	0		160	0	0		160	0	0
															161	1	0		161	0			161	1	0		161	1	0		161	0			161	0			161	0	0		161	0	0		161	0	0
															162	1	0		162	0			162	1	0		162	1	0		162	0			162	0			162	0	0		162	0	0		162	0	0
															163	1	0		163	0			163	1	0		163	1	0		163	0			163	0			163	0	0		163	0	0		163	0	0
															164	1	0		164	0			164	1	0		164	1	0		164	0			164	0			164	1	0		164	1	0		164	0	0
															165	1	0		165	0			165	1	0		165	1	0		165	0			165	0			165	1	0		165	1	0		165	0	0
															166	1	0		166	0			166	1	0		166	1	0		166	0			166	0			166	1	0		166	1	0		166	0	0
															167	1	0		167	0			167	1	0		167	1	0		167	0			167	0			167	1	0		167	1	0		167	0	0
															168	1	0		168	0			168	0	0		168	0	0		168	0			168	0			168	1	0		168	1	0		168	0	0
															169	1	0		169	0			169	0	0		169	0	0		169	0			169	0			169	1	0		169	1	0		169	0	0
															170	1	0		170	0			170	0	0		170	0	0		170	0			170	0			170	1	0		170	1	0		170	0	0
															171	1	0		171	0			171	0	0		171	0	0		171	0			171	0			171	1	0		171	1	0		171	0	0
															172	1	0		172	0			172	1	0		172	0	0		172	0			172	0			172	1	0		172	1	0		172	0	0
															173	1	0		173	0			173	1	0		173	1	0		173	0			173	0			173	1	0		173	1	0		173	0	0
															174	1	0		174	0			174	1	0		174	1	0		174	0			174	0			174	1	0		174	1	0		174	0	0
															175	1	0		175	0			175	1	0		175	1	0		175	0			175	0			175	1	0		175	1	0		175	0	0
															176	1	0		176	0			176	1	0		176	1	0		176	0			176	0			176	1	0		176	1	0		176	1	0
															177	1	0		177	0			177	1	0		177	1	0		177	0			177	0			177	1	0		177	1	0		177	1	0
															178	1	0		178	0			178	1	0		178	1	0		178	0			178	0			178	1	0		178	1	0		178	1	0
															179	1	0		179	0			179	1	0		179	1	0		179	0			179	0			179	1	0		179	1	0		179	1	0
															180	1	0		180	0			180	1	0		180	1	0		180	0			180	0			180	1	0		180	1	0		180	1	0
															181	1	0		181	0			181	1	0		181	1	0		181	0			181	0			181	1	0		181	1	0		181	1	0
															182	1	0		182	0			182	1	0		182	1	0		182	0			182	0			182	1	0		182	1	0		182	1	0
															183	1	0		183	0			183	1	0		183	1	0		183	0			183	0			183	1	0		183	1	0		183	1	0
															184	1	0		184	0			184	1	0		184	1	0		184	0			184	0			184	1	0		184	1	0		184	1	0
															185	1	0		185	0			185	1	0		185	1	0		185	0			185	0			185	1	0		185	1	0		185	1	0
															186	1	0		186	0			186	0	0		186	1	0		186	0			186	0			186	1	0		186	1	0		186	1	0
															187	1	0		187	0			187	0	0		187	1	0		187	0			187	0			187	1	0		187	1	0		187	1	0
															188	1	0		188	0			188	0	0		188	1	0		188	0			188	0			188	1	0		188	1	0		188	1	0
															189	1	0		189	0			189	0	0		189	1	0		189	0			189	0			189	1	0		189	1	0		189	1	0
															190	1	0		190	0			190	0	0		190	1	0		190	0			190	0			190	1	0		190	1	0		190	1	0
															191	1	0		191	0			191	0	0		191	1	0		191	0			191	0			191	1	0		191	1	0		191	1	0
															192	1	0		192	0			192	0	0		192	1	0		192	0			192	0			192	1	0		192	1	0		192	1	0
															193	1	0		193	0			193	0	0		193	1	0		193	0			193	0			193	0	0		193	0	0		193	0	0
															194	1	0		194	0			194	0	0		194	1	0		194	0			194	0			194	0	0		194	0	0		194	0	0
															195	1	0		195	0			195	0	0		195	1	0		195	0			195	0			195	0	0		195	0	0		195	0	0
															196	1	0		196	0			196	0	0		196	1	0		196	0			196	0			196	0	0		196	0	0		196	0	0
															197	1	0		197	0			197	0	0		197	1	0		197	0			197	0			197	0	0		197	0	0		197	0	0
															198	1	0		198	0			198	0	0		198	1	0		198	0			198	0			198	0	0		198	0	0		198	0	0
															199	1	0		199	0			199	0	0		199	1	0		199	0			199	0			199	0	0		199	0	0		199	0	0
															200	1	0		200	0			200	0	0		200	1	0		200	0			200	0			200	0	0		200	0	0		200	0	0
															201	1	0		201	0			201	0	0		201	1	0		201	0			201	0			201	0	0		201	0	0		201	0	0
															202	1	0		202	0			202	0	0		202	1	0		202	0			202	0			202	0	0		202	0	0		202	0	0
															203	1	0		203	0			203	0	0		203	1	0		203	0			203	0			203	0	0		203	0	0		203	0	0
															204	1	0		204	0			204	0	0		204	1	0		204	0			204	0			204	0	0		204	0	0		204	0	0
															205	1	0		205	0			205	0	0		205	0	0		205	0			205	0			205	0	0		205	0	0		205	0	0
															206	1	0		206	0			206	0	0		206	0			206	0			206	0			206	0	0		206	0	0		206	0	0
															207	1	0		207	0			207	0	0		207	0			207	0			207	0			207	0	0		207	0	0		207	0	0
															208	1	0		208	0			208	0	0		208	0			208	0			208	0			208	0	0		208	0	0		208	0	0
															209	1	0		209	0			209	0	0		209	0			209	0			209	0			209	0	0		209	0	0		209	0	0
															210	1	0		210	0			210	0	0		210	0			210	0			210	0			210	0	0		210	0	0		210	0	0
															211	1	0		211	0			211	0	0		211	0			211	0			211	0			211	0	0		211	0	0		211	0	0
															212	1	0		212	0			212	0	0		212	0			212	0			212	0			212	0	0		212	0	0		212	0	0
															213	1	0		213	0			213	0	0		213	0			213	0			213	0			213	0	0		213	0	0		213	0	0
															214	1	0		214	0			214	0	0		214	0			214	0			214	0			214	0	0		214	0	0		214	0	0
															215	1	0		215	0			215	0	0		215	0			215	0			215	0			215	0	0		215	0	0		215	0	0
															216	1	0		216	0			216	0	0		216	0			216	0			216	0			216	0	0		216	0	0		216	0	0
															217	1	0		217	0			217	0	0		217	0			217	0			217	0			217	0	0		217	0	0		217	0	0
															218	1	0		218	0			218	0	0		218	0			218	0			218	0			218	0	0		218	0	0		218	0	0
															219	1	0		219	0			219	0	0		219	0			219	0			219	0			219	0	0		219	0	0		219	0	0
															220	1	0		220	0			220	0	0		220	0			220	0			220	0			220	0	0		220	0	0		220	0	0
															221	1	0		221	0			221	0	0		221	0			221	0			221	0			221	0	0		221	0	0		221	0	0
															222	1	0		222	0			222	0	0		222	0			222	0			222	0			222	0	0		222	0	0		222	0	0
															223	1	0		223	0			223	0	0		223	0			223	0			223	0			223	0	0		223	0	0		223	0	0
															224	1	0		224	0			224	0	0		224	0			224	0			224	0			224	0	0		224	0	0		224	0	0
															225	1	0		225	0			225	0	0		225	0			225	0			225	0			225	0	0		225	0	0		225	0	0
															226	1	0		226	0			226	0	0		226	0			226	0			226	0			226	0	0		226	0	0		226	0	0
															227	1	0		227	0			227	0	0		227	0			227	0			227	0			227	1	0		227	1	0		227	1	0
															228	1	0		228	0			228	0	0		228	0			228	0			228	0			228	1	0		228	1	0		228	1	0
															229	1	0		229	0			229	0	0		229	0			229	0			229	0			229	1	0		229	1	0		229	1	0
															230	1	0		230	0			230	1	0		230	0			230	0			230	0			230	1	0		230	1	0		230	1	0
															231	1	0		231	0			231	1	0		231	0			231	0			231	0			231	1	0		231	1	0		231	1	0
															232	1	0		232	0			232	1	0		232	0			232	0			232	0			232	1	0		232	1	0		232	1	0
															233	1	0		233	0			233	1	0		233	0			233	0			233	0			233	1	0		233	1	0		233	1	0
															234	1	0		234	0			234	1	0		234	0			234	0			234	0			234	1	0		234	1	0		234	1	0
															235	1	0		235	0			235	1	0		235	0			235	0			235	0			235	1	0		235	1	0		235	1	0
															236	1	0		236	0			236	1	0		236	0			236	0			236	0			236	1	0		236	1	0		236	1	0
															237	1	0		237	0			237	1	0		237	0			237	0			237	0			237	1	0		237	1	0		237	1	0
															238	1	0		238	0			238	1	0		238	0			238	0			238	0			238	1	0		238	1	0		238	1	0
															239	1	0		239	0			239	1	0		239	0			239	0			239	0			239	1	0		239	1	0		239	1	0
															240	0			240	0			240	1	0		240	0			240	0			240	0			240	1	0		240	1	0		240	1	0
															241	0			241	0			241	1	0		241	0			241	0			241	0			241	1	0		241	1	0		241	1	0
															242	0			242	0			242	0	0		242	0			242	0			242	0			242	1	0		242	1	0		242	1	0
															243	0			243	0			243	0	0		243	0			243	0			243	0			243	0	0		243	0	0		243	0	0
															244	0			244	0			244	0	0		244	0			244	0			244	0			244	0	0		244	0	0		244	0	0
															245	0			245	0			245	0	0		245	0			245	0			245	0			245	0	0		245	0	0		245	0	0
															246	0			246	0			246	0	0		246	0			246	0			246	0			246	0	0		246	0	0		246	0	0
															247	0			247	0			247	0	0		247	0			247	0			247	0			247	0	0		247	0	0		247	0	0
															248	0			248	0			248	0	0		248	0			248	0			248	0			248	0	0		248	0	0		248	0	0
															249	0			249	0			249	0	0		249	0			249	0			249	0			249	0	0		249	0	0		249	0	0
															250	0			250	0			250	0	0		250	0			250	0			250	0			250	0	0		250	0	0		250	0	0
															251	0			251	0			251	0	0		251	0			251	0			251	0			251	0	0		251	0	0		251	0	0
															252	0			252	0			252	0	0		252	0			252	0			252	0			252	0	0		252	0	0		252	0	0
															253	0			253	0			253	0	0		253	0			253	0			253	0			253	0	0		253	0	0		253	0	0
															254	0			254	0			254	0	0		254	0			254	0			254	0			254	0	0		254	0	0		254	0	0
															255	0			255	0			255	0	0		255	0			255	0			255	0			255	0	0		255	0	0		255	0	0
															256	0			256	0			256	0	0		256	0			256	0			256	0			256	0	0		256	0	0		256	0	0
															257	0			257	0			257	0	0		257	0			257	0			257	0			257	0	0		257	0	0		257	0	0
															258	0			258	0			258	0	0		258	0			258	0			258	0			258	0	0		258	0	0		258	0	0
															259	0			259	0			259	0	0		259	0			259	0			259	0			259	0	0		259	0	0		259	0	0
															260	0			260	0			260	0	0		260	0			260	0			260	0			260	0	0		260	0	0		260	0	0
															261	0			261	0			261	0	0		261	0			261	0			261	0			261	0	0		261	0	0		261	0	0
															262	0			262	0			262	0	0		262	0			262	0			262	0			262	0	0		262	0	0		262	0	0
															263	0			263	0			263	0	0		263	0			263	0			263	0			263	0	0		263	0	0		263	0	0
															264	0			264	0			264	0	0		264	0			264	0			264	0			264	0	0		264	0	0		264	0	0
															265	0			265	0			265	0	0		265	0			265	0			265	0			265	0	0		265	0	0		265	0	0
															266	0			266	0			266	0	0		266	0			266	0			266	0			266	0	0		266	0	0		266	0	0
															267	0			267	0			267	0	0		267	0			267	0			267	0			267	0	0		267	0	0		267	0	0
															268	0			268	0			268	0	0		268	0			268	0			268	0			268	0	0		268	0	0		268	0	0
															269	0			269	0			269	0	0		269	0			269	0			269	0			269	0	0		269	0	0		269	0	0
															270	0			270	0			270	0	0		270	0			270	0			270	0			270	0	0		270	0	0		270	0	0
															271	0			271	0			271	0	0		271	0			271	0			271	0			271	0	0		271	0	0		271	0	0
															272	0			272	0			272	0	0		272	0			272	0			272	0			272	0	0		272	0	0		272	0	0
															273	0			273	0			273	0	0		273	0			273	0			273	0			273	0	0		273	0	0		273	0	0
															274	0			274	0			274	0	0		274	0			274	0			274	0			274	0	0		274	0	0		274	0	0
															275	0			275	0			275	0	0		275	0			275	0			275	0			275	0	0		275	0	0		275	0	0
															276	0			276	0			276	0	0		276	0			276	0			276	0			276	0	0		276	0	0		276	0	0
															277	0			277	0			277	1	0		277	0			277	0			277	0			277	0	0		277	0	0		277	0	0
															278	0			278	0			278	1	0		278	0			278	0			278	0			278	0	0		278	0	0		278	0	0
															279	0			279	0			279	1	0		279	0			279	0			279	0			279	0	0		279	0	0		279	0	0
															280	0			280	0			280	1	0		280	0			280	0			280	0			280	0	0		280	0	0		280	0	0
															281	0			281	0			281	1	0		281	0			281	0			281	0			281	0	0		281	0	0		281	0	0
															282	0			282	0			282	1	0		282	0			282	0			282	0			282	0	0		282	0	0		282	0	0
															283	0			283	0			283	1	0		283	0			283	0			283	0			283	0	0		283	0	0		283	0	0
															284	0			284	0			284	0	0		284	0			284	0			284	0			284	0	0		284	0	0		284	0	0
															285	0			285	0			285	0	0		285	0			285	0			285	0			285	0	0		285	0	0		285	0	0
															286	0			286	0			286	0	0		286	0			286	0			286	0			286	0	0		286	0	0		286	0	0
															287	0			287	0			287	0	0		287	0			287	0			287	0			287	0	0		287	0	0		287	0	0
															288	0			288	0			288	0	0		288	0			288	0			288	0			288	0	0		288	0	0		288	0	0
															289	0			289	0			289	0	0		289	0			289	0			289	0			289	0	0		289	0	0		289	0	0
															290	0			290	0			290	0	0		290	0			290	0			290	0			290	0	0		290	0	0		290	0	0
															291	0			291	0			291	0	0		291	0			291	0			291	0			291	0	0		291	0	0		291	0	0
															292	0			292	0			292	0	0		292	0			292	0			292	0			292	0	0		292	0	0		292	0	0
															293	0			293	0			293	0	0		293	0			293	0			293	0			293	0	0		293	0	0		293	0	0
															294	0			294	0			294	0	0		294	0			294	0			294	0			294	0	0		294	0	0		294	0	0
															295	0			295	0			295	0	0		295	0			295	0			295	0			295	0	0		295	0	0		295	0	0
															296	0			296	0			296	0	0		296	0			296	0			296	0			296	0	0		296	0	0		296	0	0
															297	0			297	0			297	0	0		297	0			297	0			297	0			297	0	0		297	0	0		297	0	0
															298	0			298	0			298	0	0		298	0			298	0			298	0			298	0	0		298	0	0		298	0	0
															299	0			299	0			299	0	0		299	0			299	0			299	0			299	0	0		299	0	0		299	0	0
															300	0			300	0			300	0	0		300	0			300	0			300	0			300	0	0		300	0	0		300	0	0
															301	0			301	0			301	0	0		301	0			301	0			301	0			301	0	0		301	0	0		301	0	0
															302	0			302	0			302	0	0		302	0			302	0			302	0			302	0	0		302	0	0		302	0	0
															303	0			303	0			303	0	0		303	0			303	0			303	0			303	0	0		303	0	0		303	0	0
															304	0			304	0			304	0	0		304	0			304	0			304	0			304	0	0		304	0	0		304	0	0
															305	0			305	0			305	0	0		305	0			305	0			305	0			305	0	0		305	0	0		305	0	0
															306	0			306	0			306	0	0		306	0			306	0			306	0			306	1	0		306	0	0		306	1	0
															307	0			307	0			307	0	0		307	0			307	0			307	0			307	1	0		307	0	0		307	1	0
															308	0			308	0			308	0	0		308	0			308	0			308	0			308	1	0		308	0	0		308	1	0
															309	0			309	0			309	0	0		309	0			309	0			309	0			309	1	0		309	0	0		309	1	0
															310	0			310	0			310	0	0		310	0			310	0			310	0			310	1	0		310	0	0		310	1	0
															311	0			311	0			311	0	0		311	0			311	0			311	0			311	1	0		311	0	0		311	1	0
															312	0			312	0			312	0	0		312	0			312	0			312	0			312	1	0		312	0	0		312	1	0
															313	0			313	0			313	0	0		313	0			313	0			313	0			313	1	0		313	0	0		313	1	0
															314	0			314	0			314	0	0		314	0			314	0			314	0			314	1	0		314	0	0		314	1	0
															315	0			315	0			315	0	0		315	0			315	0			315	0			315	1	0		315	0	0		315	1	0
															316	0			316	0			316	0	0		316	0			316	0			316	0			316	1	0		316	0	0		316	1	0
															317	0			317	0			317	0	0		317	0			317	0			317	0			317	1	0		317	0	0		317	1	0
															318	0			318	0			318	0	0		318	0			318	0			318	0			318	0	0		318	0	0		318	0	0
															319	0			319	0			319	0	0		319	0			319	0			319	0			319	0	0		319	0	0		319	0	0
															320	0			320	0			320	0	0		320	0			320	0			320	0			320	0	0		320	0	0		320	0	0
															321	0			321	0			321	1	0		321	0			321	0			321	0			321	0	0		321	0	0		321	0	0
															322	0			322	0			322	1	0		322	0			322	0			322	0			322	0	0		322	0	0		322	0	0
															323	0			323	0			323	1	0		323	0			323	0			323	0			323	0	0		323	0	0		323	0	0
															324	0			324	0			324	1	0		324	0			324	0			324	0			324	0	0		324	0	0		324	0	0
															325	0			325	0			325	1	0		325	0			325	0			325	0			325	0	0		325	0	0		325	0	0
															326	0			326	0			326	1	0		326	0			326	0			326	0			326	0	0		326	0	0		326	0	0
															327	0			327	0			327	1	0		327	0			327	0			327	0			327	0	0		327	0	0		327	0	0
															328	0			328	0			328	1	0		328	0			328	0			328	0			328	0	0		328	0	0		328	0	0
															329	0			329	0			329	1	0		329	0			329	0			329	0			329	0	0		329	0	0		329	0	0
															330	0			330	0			330	1	0		330	0			330	0			330	0			330	0	0		330	0	0		330	0	0
															331	0			331	0			331	0	0		331	0			331	0			331	0			331	0	0		331	0	0		331	0	0
															332	0			332	0			332	0	0		332	0			332	0			332	0			332	0	0		332	1	0		332	0	0
															333	0			333	0			333	0	0		333	0			333	0			333	0			333	0	0		333	1	0		333	0	0
															334	0			334	0			334	0	0		334	0			334	0			334	0			334	0	0		334	1	0		334	0	0
															335	0			335	0			335	0	0		335	0			335	0			335	0			335	0	0		335	1	0		335	0	0
															336	0			336	0			336	0	0		336	0			336	0			336	0			336	0	0		336	1	0		336	0	0
															337	0			337	0			337	0	0		337	0			337	0			337	0			337	0	0		337	1	0		337	0	0
															338	0			338	0			338	1	0		338	0			338	0			338	0			338	0	0		338	1	0		338	0	0
															339	0			339	0			339	1	0		339	0			339	0			339	0			339	0	0		339	1	0		339	0	0
															340	0			340	0			340	1	0		340	0			340	0			340	0			340	0	0		340	1	0		340	0	0
															341	0			341	0			341	1	0		341	0			341	0			341	0			341	0	0		341	1	0		341	0	0
															342	0			342	0			342	1	0		342	0			342	0			342	0			342	0	0		342	1	0		342	0	0
															343	0			343	0			343	1	0		343	0			343	0			343	0			343	0	0		343	1	0		343	0	0
															344	0			344	0			344	1	0		344	0			344	0			344	0			344	0	0		344	1	0		344	0	0
															345	0			345	0			345	1	0		345	0			345	0			345	0			345	0	0		345	1	0		345	0	0
															346	0			346	0			346	1	0		346	0			346	0			346	0			346	0	0		346	1	0		346	0	0
															347	0			347	0			347	0	0		347	0			347	0			347	0			347	0	0		347	1	0		347	0	0
															348	0			348	0			348	0	0		348	0			348	0			348	0			348	0	0		348	1	0		348	0	0
															349	0			349	0			349	0	0		349	0			349	0			349	0			349	0	0		349	0	0		349	0	0
															350	0			350	0			350	0	0		350	0			350	0			350	0			350	0	0		350	0	0		350	0	0
															351	0			351	0			351	0	0		351	0			351	0			351	0			351	0	0		351	0	0		351	0	0
															352	0			352	0			352	0	0		352	0			352	0			352	0			352	1	0		352	0	0		352	1	0
															353	0			353	0			353	1	0		353	0			353	0			353	0			353	1	0		353	0	0		353	1	0
															354	0			354	0			354	1	0		354	0			354	0			354	0			354	1	0		354	0	0		354	1	0
															355	0			355	0			355	1	0		355	0			355	0			355	0			355	1	0		355	0	0		355	1	0
															356	0			356	0			356	1	0		356	0			356	0			356	0			356	1	0		356	0	0		356	1	0
															357	0			357	0			357	1	0		357	0			357	0			357	0			357	1	0		357	0	0		357	1	0
															358	0			358	0			358	1	0		358	0			358	0			358	0			358	1	0		358	0	0		358	1	0
															359	0			359	0			359	1	0		359	0			359	0			359	0			359	1	0		359	0	0		359	1	0
															360	0			360	0			360	1	0		360	0			360	0			360	0			360	1	0		360	0	0		360	1	0
															361	0			361	0			361	1	0		361	0			361	0			361	0			361	1	0		361	0	0		361	1	0
															362	0			362	0			362	1	0		362	0			362	0			362	0			362	1	0		362	0	0		362	1	0
															363	0			363	0			363	1	0		363	0			363	0			363	0			363	1	0		363	0	0		363	1	0
															364	0			364	0			364	1	0		364	0			364	0			364	0			364	0	0		364	0	0		364	0	0
															365	0			365	0			365	1	0		365	0			365	0			365	0			365	0	0		365	0	0		365	0	0
															366	0			366	0			366	1	0		366	0			366	0			366	0			366	0	0		366	0	0		366	0	0
															367	0			367	0			367	1	0		367	0			367	0			367	0			367	0	0		367	0	0		367	0	0
															368	0			368	0			368	1	0		368	0			368	0			368	0			368	0	0		368	0	0		368	0	0
															369	0			369	0			369	1	0		369	0			369	0			369	0			369	0	0		369	0	0		369	0	0
															370	0			370	0			370	0	0		370	0			370	0			370	0			370	0	0		370	0	0		370	0	0
															371	0			371	0			371	0	0		371	0			371	0			371	0			371	0	0		371	0	0		371	0	0
															372	0			372	0			372	0	0		372	0			372	0			372	0			372	0	0		372	0	0		372	0	0
															373	0			373	0			373	0	0		373	0			373	0			373	0			373	0	0		373	0	0		373	0	0
															374	0			374	0			374	0	0		374	0			374	0			374	0			374	0	0		374	0	0		374	0	0
															375	0			375	0			375	0	0		375	0			375	0			375	0			375	0	0		375	0	0		375	0	0
															376	0			376	0			376	0	0		376	0			376	0			376	0			376	0	0		376	0	0		376	0	0
															377	0			377	0			377	0	0		377	0			377	0			377	0			377	0	0		377	0	0		377	0	0
															378	0			378	0			378	0	0		378	0			378	0			378	0			378	0	0		378	0	0		378	0	0
															379	0			379	0			379	0	0		379	0			379	0			379	0			379	0	0		379	0	0		379	0	0
															380	0			380	0			380	0	0		380	0			380	0			380	0			380	0	0		380	0	0		380	0	0
															381	0			381	0			381	0	0		381	0			381	0			381	0			381	0	0		381	0	0		381	0	0
															382	0			382	0			382	0	0		382	0			382	0			382	0			382	0	0		382	0	0		382	0	0
															383	0			383	0			383	0	0		383	0			383	0			383	0			383	0	0		383	0	0		383	0	0
															384	0			384	0			384	0	0		384	0			384	0			384	0			384	0	0		384	0	0		384	0	0
															385	0			385	0			385	0	0		385	0			385	0			385	0			385	0	0		385	0	0		385	0	0
															386	0			386	0			386	0	0		386	0			386	0			386	0			386	0	0		386	0	0		386	0	0
															387	0			387	0			387	0	0		387	0			387	0			387	0			387	0	0		387	0	0		387	0	0
															388	0			388	0			388	0	0		388	0			388	0			388	0			388	0	0		388	0	0		388	0	0
															389	0			389	0			389	0	0		389	0			389	0			389	0			389	0	0		389	0	0		389	0	0
															390	0			390	0			390	0	0		390	0			390	0			390	0			390	0	0		390	0	0		390	0	0
															391	0			391	0			391	0	0		391	0			391	0			391	0			391	0	0		391	0	0		391	0	0
															392	0			392	0			392	0	0		392	0			392	0			392	0			392	0	0		392	0	0		392	0	0
															393	0			393	0			393	1	0		393	0			393	0			393	0			393	0	0		393	0	0		393	0	0
															394	0			394	0			394	1	0		394	0			394	0			394	0			394	0	0		394	0	0		394	0	0
															395	0			395	0			395	1	0		395	0			395	0			395	0			395	0	0		395	0	0		395	0	0
															396	0			396	0			396	1	0		396	0			396	0			396	0			396	0	0		396	0	0		396	0	0
															397	0			397	0			397	1	0		397	0			397	0			397	0			397	0	0		397	0	0		397	0	0
															398	0			398	0			398	1	0		398	0			398	0			398	0			398	0	0		398	0	0		398	0	0
															399	0			399	0			399	1	0		399	0			399	0			399	0			399	0	0		399	0	0		399	0	0
															400	0			400	0			400	1	0		400	0			400	0			400	0			400	0	0		400	0	0		400	0	0
															401	0			401	0			401	1	0		401	0			401	0			401	0			401	0	0		401	0	0		401	0	0
															402	0			402	0			402	1	0		402	0			402	0			402	0			402	0	0		402	0	0		402	0	0
															403	0			403	0			403	1	0		403	0			403	0			403	0			403	0	0		403	0	0		403	0	0
															404	0			404	0			404	1	0		404	0			404	0			404	0			404	0	0		404	0	0		404	0	0
															405	0			405	0			405	1	0		405	0			405	0			405	0			405	0	0		405	0	0		405	0	0
															406	0			406	0			406	1	0		406	0			406	0			406	0			406	0	0		406	0	0		406	0	0
															407	0			407	0			407	1	0		407	0			407	0			407	0			407	0	0		407	0	0		407	0	0
															408	0			408	0			408	1	0		408	0			408	0			408	0			408	0	0		408	0	0		408	0	0
															409	0			409	0			409	1	0		409	0			409	0			409	0			409	0	0		409	0	0		409	0	0
															410	0			410	0			410	1	0		410	0			410	0			410	0			410	0	0		410	0	0		410	0	0
															411	0			411	0			411	1	0		411	0			411	0			411	0			411	0	0		411	0	0		411	0	0
															412	0			412	0			412	1	0		412	0			412	0			412	0			412	0	0		412	0	0		412	0	0
															413	0			413	0			413	1	0		413	0			413	0			413	0			413	0	0		413	0	0		413	0	0
															414	0			414	0			414	1	0		414	0			414	0			414	0			414	0	0		414	0	0		414	0	0
															415	0			415	0			415	1	0		415	0			415	0			415	0			415	0	0		415	0	0		415	0	0
															416	0			416	0			416	1	0		416	0			416	0			416	0			416	0	0		416	0	0		416	0	0
															417	0			417	0			417	1	0		417	0			417	0			417	0			417	0	0		417	0	0		417	0	0
															418	0			418	0			418	1	0		418	0			418	0			418	0			418	0	0		418	0	0		418	0	0
															419	0			419	0			419	1	0		419	0			419	0			419	0			419	0	0		419	0	0		419	0	0
															420	0			420	0			420	1	0		420	0			420	0			420	0			420	0	0		420	0	0		420	0	0
															421	0			421	0			421	1	0		421	0			421	0			421	0			421	0	0		421	0	0		421	0	0
															422	0			422	0			422	1	0		422	0			422	0			422	0			422	0	0		422	0	0		422	0	0
															423	0			423	0			423	0	0		423	0			423	0			423	0			423	0	0		423	0	0		423	0	0
															424	0			424	0			424	0	0		424	0			424	0			424	0			424	0	0		424	0	0		424	0	0
															425	0			425	0			425	0	0		425	0			425	0			425	0			425	0	0		425	0	0		425	0	0
															426	0			426	0			426	0	0		426	0			426	0			426	0			426	0	0		426	0	0		426	0	0
															427	0			427	0			427	0	0		427	0			427	0			427	0			427	0	0		427	0	0		427	0	0
															428	0			428	0			428	0	0		428	0			428	0			428	0			428	0	0		428	0	0		428	0	0
															429	0			429	0			429	0	0		429	0			429	0			429	0			429	0	0		429	0	0		429	0	0
															430	0			430	0			430	0	0		430	0			430	0			430	0			430	0	0		430	0	0		430	0	0
															431	0			431	0			431	1	0		431	0			431	0			431	0			431	1	0		431	1	0		431	0	0
															432	0			432	0			432	1	0		432	0			432	0			432	0			432	1	0		432	1	0		432	0	0
															433	0			433	0			433	1	0		433	0			433	0			433	0			433	1	0		433	1	0		433	0	0
															434	0			434	0			434	1	0		434	0			434	0			434	0			434	1	0		434	1	0		434	0	0
															435	0			435	0			435	1	0		435	0			435	0			435	0			435	1	0		435	1	0		435	0	0
															436	0			436	0			436	1	0		436	0			436	0			436	0			436	1	0		436	1	0		436	0	0
															437	0			437	0			437	1	0		437	0			437	0			437	0			437	1	0		437	1	0		437	0	0
															438	0			438	0			438	1	0		438	0			438	0			438	0			438	1	0		438	1	0		438	0	0
															439	0			439	0			439	1	0		439	0			439	0			439	0			439	1	0		439	1	0		439	0	0
															440	0			440	0			440	1	0		440	0			440	0			440	0			440	1	0		440	1	0		440	0	0
															441	0			441	0			441	1	0		441	0			441	0			441	0			441	1	0		441	1	0		441	0	0
															442	0			442	0			442	1	0		442	0			442	0			442	0			442	1	0		442	1	0		442	0	0
															443	0			443	0			443	0	0		443	0			443	0			443	0			443	1	0		443	1	0		443	0	0
															444	0			444	0			444	0	0		444	0			444	0			444	0			444	1	0		444	1	0		444	0	0
															445	0			445	0			445	0	0		445	0			445	0			445	0			445	1	0		445	1	0		445	0	0
															446	0			446	0			446	0	0		446	0			446	0			446	0			446	1	0		446	1	0		446	0	0
															447	0			447	0			447	0	0		447	0			447	0			447	0			447	1	0		447	1	0		447	0	0
															448	0			448	0			448	0	0		448	0			448	0			448	0			448	1	0		448	1	0		448	0	0
															449	0			449	0			449	0	0		449	0			449	0			449	0			449	1	0		449	1	0		449	0	0
															450	0			450	0			450	0	0		450	0			450	0			450	0			450	1	0		450	1	0		450	0	0
															451	0			451	0			451	0	0		451	0			451	0			451	0			451	1	0		451	1	0		451	0	0
															452	0			452	0			452	0	0		452	0			452	0			452	0			452	1	0		452	1	0		452	0	0
															453	0			453	0			453	0	0		453	0			453	0			453	0			453	1	0		453	1	0		453	0	0
															454	0			454	0			454	0	0		454	0			454	0			454	0			454	0	0		454	0	0		454	0	0
															455	0			455	0			455	1	0		455	0			455	0			455	0			455	0	0		455	0	0		455	0	0
															456	0			456	0			456	1	0		456	0			456	0			456	0			456	0	0		456	0	0		456	0	0
															457	0			457	0			457	1	0		457	0			457	0			457	0			457	0	0		457	0	0		457	0	0
															458	0			458	0			458	1	0		458	0			458	0			458	0			458	0	0		458	0	0		458	0	0
															459	0			459	0			459	1	0		459	0			459	0			459	0			459	0	0		459	0	0		459	0	0
															460	0			460	0			460	1	0		460	0			460	0			460	0			460	0	0		460	0	0		460	0	0
															461	0			461	0			461	1	0		461	0			461	0			461	0			461	0	0		461	0	0		461	0	0
															462	0			462	0			462	1	0		462	0			462	0			462	0			462	0	0		462	0	0		462	0	0
															463	0			463	0			463	1	0		463	0			463	0			463	0			463	0	0		463	0	0		463	0	0
															464	0			464	0			464	1	0		464	0			464	0			464	0			464	0	0		464	0	0		464	0	0
															465	0			465	0			465	1	0		465	0			465	0			465	0			465	0	0		465	0	0		465	0	0
															466	0			466	0			466	1	0		466	0			466	0			466	0			466	0	0		466	0	0		466	0	0
															467	0			467	0			467	1	0		467	0			467	0			467	0			467	0	0		467	0	0		467	0	0
															468	0			468	0			468	1	0		468	0			468	0			468	0			468	0	0		468	0	0		468	0	0
															469	0			469	0			469	1	0		469	0			469	0			469	0			469	0	0		469	0	0		469	0	0
															470	0			470	0			470	1	0		470	0			470	0			470	0			470	0	0		470	0	0		470	0	0
															471	0			471	0			471	1	0		471	0			471	0			471	0			471	0	0		471	0	0		471	0	0
															472	0			472	0			472	1	0		472	0			472	0			472	0			472	0	0		472	0	0		472	0	0
															473	0			473	0			473	1	0		473	0			473	0			473	0			473	0	0		473	0	0		473	0	0
															474	0			474	0			474	1	0		474	0			474	0			474	0			474	0	0		474	0	0		474	0	0
															475	0			475	0			475	1	0		475	0			475	0			475	0			475	0	0		475	0	0		475	0	0
															476	0			476	0			476	1	0		476	0			476	0			476	0			476	0	0		476	0	0		476	0	0
															477	0			477	0			477	0	0		477	0			477	0			477	0			477	0	0		477	0	0		477	0	0
															478	0			478	0			478	0	0		478	0			478	0			478	0			478	0	0		478	0	0		478	0	0
															479	0			479	0			479	0	0		479	0			479	0			479	0			479	0	0		479	0	0		479	0	0
															480	0			480	0			480	0	0		480	0			480	0			480	0			480	0	0		480	0	0		480	0	0
															481	0			481	0			481	0	0		481	0			481	0			481	0			481	0	0		481	0	0		481	0	0
															482	0			482	0			482	0	0		482	0			482	0			482	0			482	0	0		482	0	0		482	0	0
															483	0			483	0			483	0	0		483	0			483	0			483	0			483	0	0		483	0	0		483	0	0
															484	0			484	0			484	0	0		484	0			484	0			484	0			484	0	0		484	0	0		484	0	0
															485	0			485	0			485	0	0		485	0			485	0			485	0			485	0	0		485	0	0		485	0	0
															486	0			486	0			486	0	0		486	0			486	0			486	0			486	0	0		486	0	0		486	0	0
															487	0			487	0			487	0	0		487	0			487	0			487	0			487	0	0		487	0	0		487	0	0
															488	0			488	0			488	0	0		488	0			488	0			488	0			488	0	0		488	0	0		488	0	0
															489	0			489	0			489	0	0		489	0			489	0			489	0			489	0	0		489	0	0		489	0	0
															490	0			490	0			490	0	0		490	0			490	0			490	0			490	0	0		490	0	0		490	0	0
															491	0			491	0			491	0	0		491	0			491	0			491	0			491	0	0		491	0	0		491	0	0
															492	0			492	0			492	0	0		492	0			492	0			492	0			492	0	0		492	0	0		492	0	0
															493	0			493	0			493	0	0		493	0			493	0			493	0			493	0	0		493	0	0		493	0	0
															494	0			494	0			494	0	0		494	0			494	0			494	0			494	0	0		494	0	0		494	0	0
															495	0			495	0			495	0	0		495	0			495	0			495	0			495	0	0		495	0	0		495	0	0
															496	0			496	0			496	0	0		496	0			496	0			496	0			496	0	0		496	0	0		496	0	0
															497	0			497	0			497	0	0		497	0			497	0			497	0			497	0	0		497	0	0		497	0	0
															498	0			498	0			498	0	0		498	0			498	0			498	0			498	0	0		498	0	0		498	0	0
															499	0			499	0			499	0	0		499	0			499	0			499	0			499	0	0		499	0	0		499	0	0
															500	0			500	0			500	0	0		500	0			500	0			500	0			500	0	0		500	0	0		500	0	0
															501	0			501	0			501	0	0		501	0			501	0			501	0			501	0	0		501	0	0		501	0	0
															502	0			502	0			502	0	0		502	0			502	0			502	0			502	0	0		502	0	0		502	0	0
															503	0			503	0			503	0	0		503	0			503	0			503	0			503	0	0		503	0	0		503	0	0
															504	0			504	0			504	0	0		504	0			504	0			504	0			504	0	0		504	0	0		504	0	0
															505	0			505	0			505	0	0		505	0			505	0			505	0			505	0	0		505	0	0		505	0	0
															506	0			506	0			506	0	0		506	0			506	0			506	0			506	0	0		506	0	0		506	0	0
															507	0			507	0			507	0	0		507	0			507	0			507	0			507	0	0		507	0	0		507	0	0
															508	0			508	0			508	0	0		508	0			508	0			508	0			508	0	0		508	0	0		508	0	0
															509	0			509	0			509	0	0		509	0			509	0			509	0			509	0	0		509	0	0		509	0	0
															510	0			510	0			510	0	0		510	0			510	0			510	0			510	0	0		510	0	0		510	0	0
															511	0			511	0			511	0	0		511	0			511	0			511	0			511	0	0		511	0	0		511	0	0
															512	0			512	0			512	0	0		512	0			512	0			512	0			512	0	0		512	0	0		512	0	0
															513	0			513	0			513	0	0		513	0			513	0			513	0			513	0	0		513	0	0		513	0	0
															514	0			514	0			514	0	0		514	0			514	0			514	0			514	0	0		514	0	0		514	0	0
															515	0			515	0			515	0	0		515	0			515	0			515	0			515	0	0		515	0	0		515	0	0
															516	0			516	0			516	0	0		516	0			516	0			516	0			516	0	0		516	0	0		516	0	0
															517	0			517	0			517	0	0		517	0			517	0			517	0			517	0	0		517	0	0		517	0	0
															518	0			518	0			518	0	0		518	0			518	0			518	0			518	0	0		518	0	0		518	0	0
															519	0			519	0			519	0	0		519	0			519	0			519	0			519	0	0		519	0	0		519	0	0
															520	0			520	0			520	0	0		520	0			520	0			520	0			520	0	0		520	0	0		520	0	0
															521	0			521	0			521	0	0		521	0			521	0			521	0			521	0	0		521	0	0		521	0	0
															522	0			522	0			522	0	0		522	0			522	0			522	0			522	0	0		522	0	0		522	0	0
															523	0			523	0			523	0	0		523	0			523	0			523	0			523	0	0		523	0	0		523	0	0
															524	0			524	0			524	0	0		524	0			524	0			524	0			524	0	0		524	0	0		524	0	0
															525	0			525	0			525	0	0		525	0			525	0			525	0			525	0	0		525	0	0		525	0	0
															526	0			526	0			526	0	0		526	0			526	0			526	0			526	0	0		526	0	0		526	0	0
															527	0			527	0			527	0	0		527	0			527	0			527	0			527	0	0		527	0	0		527	0	0
															528	0			528	0			528	0	0		528	0			528	0			528	0			528	0	0		528	0	0		528	0	0
															529	0			529	0			529	0	0		529	0			529	0			529	0			529	0	0		529	0	0		529	0	0
															530	0			530	0			530	0	0		530	0			530	0			530	0			530	0	0		530	0	0		530	0	0
															531	0			531	0			531	0	0		531	0			531	0			531	0			531	0	0		531	0	0		531	0	0
															532	0			532	0			532	0	0		532	0			532	0			532	0			532	0	0		532	0	0		532	0	0
															533	0			533	0			533	0	0		533	0			533	0			533	0			533	0	0		533	0	0		533	0	0
															534	0			534	0			534	0	0		534	0			534	0			534	0			534	0	0		534	0	0		534	0	0
															535	0			535	0			535	0	0		535	0			535	0			535	0			535	0	0		535	0	0		535	0	0
															536	0			536	0			536	0	0		536	0			536	0			536	0			536	0	0		536	0	0		536	0	0
															537	0			537	0			537	0	0		537	0			537	0			537	0			537	0	0		537	0	0		537	0	0
															538	0			538	0			538	0	0		538	0			538	0			538	0			538	0	0		538	0	0		538	0	0
															539	0			539	0			539	0	0		539	0			539	0			539	0			539	0	0		539	0	0		539	0	0
															540	0			540	0			540	0	0		540	0			540	0			540	0			540	0	0		540	0	0		540	0	0
															541	0			541	0			541	0	0		541	0			541	0			541	0			541	0	0		541	0	0		541	0	0
															542	0			542	0			542	0	0		542	0			542	0			542	0			542	0	0		542	0	0		542	0	0
															543	0			543	0			543	0	0		543	0			543	0			543	0			543	0	0		543	0	0		543	0	0
															544	0			544	0			544	0	0		544	0			544	0			544	0			544	0	0		544	0	0		544	0	0
															545	0			545	0			545	0	0		545	0			545	0			545	0			545	0	0		545	0	0		545	0	0
															546	0			546	0			546	0	0		546	0			546	0			546	0			546	1	0		546	1	0		546	1	0
															547	0			547	0			547	0	0		547	0			547	0			547	0			547	1	0		547	1	0		547	1	0
															548	0			548	0			548	0	0		548	0			548	0			548	0			548	1	0		548	1	0		548	1	0
															549	0			549	0			549	0	0		549	0			549	0			549	0			549	1	0		549	1	0		549	1	0
															550	0			550	0			550	0	0		550	0			550	0			550	0			550	1	0		550	1	0		550	1	0
															551	0			551	0			551	0	0		551	0			551	0			551	0			551	1	0		551	1	0		551	1	0
															552	0			552	0			552	0	0		552	0			552	0			552	0			552	1	0		552	1	0		552	1	0
															553	0			553	0			553	0	0		553	0			553	0			553	0			553	1	0		553	1	0		553	1	0
															554	0			554	0			554	0	0		554	0			554	0			554	0			554	1	0		554	1	0		554	1	0
															555	0			555	0			555	0	0		555	0			555	0			555	0			555	1	0		555	1	0		555	1	0
															556	0			556	0			556	1	0		556	0			556	0			556	0			556	1	0		556	1	0		556	1	0
															557	0			557	0			557	1	0		557	0			557	0			557	0			557	0	0		557	0	0		557	0	0
															558	0			558	0			558	1	0		558	0			558	0			558	0			558	0	0		558	0	0		558	0	0
															559	0			559	0			559	1	0		559	0			559	0			559	0			559	0	0		559	0	0		559	0	0
															560	0			560	0			560	1	0		560	0			560	0			560	0			560	0	0		560	0	0		560	0	0
															561	0			561	0			561	1	0		561	0			561	0			561	0			561	0	0		561	0	0		561	0	0
															562	0			562	0			562	1	0		562	0			562	0			562	0			562	0	0		562	0	0		562	0	0
															563	0			563	0			563	1	0		563	0			563	0			563	0			563	0	0		563	0	0		563	0	0
															564	0			564	0			564	1	0		564	0			564	0			564	0			564	0	0		564	0	0		564	0	0
															565	0			565	0			565	1	0		565	0			565	0			565	0			565	0	0		565	0	0		565	0	0
															566	0			566	0			566	1	0		566	0			566	0			566	0			566	0	0		566	0	0		566	0	0
															567	0			567	0			567	1	0		567	0			567	0			567	0			567	0	0		567	0	0		567	0	0
															568	0			568	0			568	1	0		568	0			568	0			568	0			568	0	0		568	0	0		568	0	0
															569	0			569	0			569	1	0		569	0			569	0			569	0			569	0	0		569	0	0		569	0	0
															570	0			570	0			570	1	0		570	0			570	0			570	0			570	0	0		570	0	0		570	0	0
															571	0			571	0			571	1	0		571	0			571	0			571	0			571	0	0		571	0	0		571	0	0
															572	0			572	0			572	1	0		572	0			572	0			572	0			572	0	0		572	0	0		572	0	0
															573	0			573	0			573	1	0		573	0			573	0			573	0			573	0	0		573	0	0		573	0	0
															574	0			574	0			574	1	0		574	0			574	0			574	0			574	0	0		574	0	0		574	0	0
															575	0			575	0			575	1	0		575	0			575	0			575	0			575	0	0		575	0	0		575	0	0
															576	0			576	0			576	1	0		576	0			576	0			576	0			576	0	0		576	0	0		576	0	0
															577	0			577	0			577	1	0		577	0			577	0			577	0			577	0	0		577	0	0		577	0	0
															578	0			578	0			578	0	0		578	0			578	0			578	0			578	0	0		578	0	0		578	0	0
															579	0			579	0			579	0	0		579	0			579	0			579	0			579	0	0		579	0	0		579	0	0
															580	0			580	0			580	0	0		580	0			580	0			580	0			580	0	0		580	0	0		580	0	0
															581	0			581	0			581	0	0		581	0			581	0			581	0			581	0	0		581	0	0		581	0	0
															582	0			582	0			582	0	0		582	0			582	0			582	0			582	0	0		582	0	0		582	0	0
															583	0			583	0			583	0	0		583	0			583	0			583	0			583	0	0		583	0	0		583	0	0
															584	0			584	0			584	0	0		584	0			584	0			584	0			584	0	0		584	0	0		584	0	0
															585	0			585	0			585	0	0		585	0			585	0			585	0			585	0	0		585	0	0		585	0	0
															586	0			586	0			586	0	0		586	0			586	0			586	0			586	0	0		586	0	0		586	0	0
															587	0			587	0			587	0	0		587	0			587	0			587	0			587	0	0		587	0	0		587	0	0
															588	0			588	0			588	0	0		588	0			588	0			588	0			588	0	0		588	0	0		588	0	0
															589	0			589	0			589	0	0		589	0			589	0			589	0			589	0	0		589	0	0		589	0	0
															590	0			590	0			590	0	0		590	0			590	0			590	0			590	0	0		590	0	0		590	0	0
															591	0			591	0			591	0	0		591	0			591	0			591	0			591	0	0		591	0	0		591	0	0
															592	0			592	0			592	0	0		592	0			592	0			592	0			592	0	0		592	0	0		592	0	0
															593	0			593	0			593	0	0		593	0			593	0			593	0			593	0	0		593	0	0		593	0	0
															594	0			594	0			594	0	0		594	0			594	0			594	0			594	0	0		594	0	0		594	0	0
															595	0			595	0			595	0	0		595	0			595	0			595	0			595	0	0		595	0	0		595	0	0
															596	0			596	0			596	0	0		596	0			596	0			596	0			596	0	0		596	0	0		596	0	0
															597	0			597	0			597	0	0		597	0			597	0			597	0			597	0	0		597	0	0		597	0	0
															598	0			598	0			598	0	0		598	0			598	0			598	0			598	0	0		598	0	0		598	0	0
															599	0			599	0			599	0	0		599	0			599	0			599	0			599	0	0		599	0	0		599	0	0
															600	0			600	0			600	0	0		600	0			600	0			600	0			600	0	0		600	0	0		600	0	0
															601	0			601	0			601	0	0		601	0			601	0			601	0			601	0	0		601	0	0		601	0	0
															602	0			602	0			602	0	0		602	0			602	0			602	0			602	0	0		602	0	0		602	0	0
															603	0			603	0			603	0	0		603	0			603	0			603	0			603	0	0		603	0	0		603	0	0
															604	0			604	0			604	0	0		604	0			604	0			604	0			604	1	0		604	1	0		604	0	0
															605	0			605	0			605	0	0		605	0			605	0			605	0			605	1	0		605	1	0		605	0	0
															606	0			606	0			606	0	0		606	0			606	0			606	0			606	1	0		606	1	0		606	0	0
															607	0			607	0			607	0	0		607	0			607	0			607	0			607	1	0		607	1	0		607	0	0
															608	0			608	0			608	0	0		608	0			608	0			608	0			608	1	0		608	1	0		608	0	0
															609	0			609	0			609	0	0		609	0			609	0			609	0			609	1	0		609	1	0		609	0	0
															610	0			610	0			610	0	0		610	0			610	0			610	0			610	1	0		610	1	0		610	0	0
															611	0			611	0			611	0	0		611	0			611	0			611	0			611	1	0		611	1	0		611	0	0
															612	0			612	0			612	0	0		612	0			612	0			612	0			612	1	0		612	1	0		612	0	0
															613	0			613	0			613	0	0		613	0			613	0			613	0			613	1	0		613	1	0		613	0	0
															614	0			614	0			614	0	0		614	0			614	0			614	0			614	1	0		614	1	0		614	0	0
															615	0			615	0			615	0	0		615	0			615	0			615	0			615	1	0		615	1	0		615	0	0
															616	0			616	0			616	0	0		616	0			616	0			616	0			616	0	0		616	0	0		616	0	0
															617	0			617	0			617	0	0		617	0			617	0			617	0			617	0	0		617	0	0		617	0	0
															618	0			618	0			618	1	0		618	0			618	0			618	0			618	0	0		618	0	0		618	0	0
															619	0			619	0			619	1	0		619	0			619	0			619	0			619	0	0		619	0	0		619	0	0
															620	0			620	0			620	1	0		620	0			620	0			620	0			620	0	0		620	0	0		620	0	0
															621	0			621	0			621	1	0		621	0			621	0			621	0			621	0	0		621	0	0		621	0	0
															622	0			622	0			622	1	0		622	0			622	0			622	0			622	0	0		622	0	0		622	0	0
															623	0			623	0			623	1	0		623	0			623	0			623	0			623	0	0		623	0	0		623	0	0
															624	0			624	0			624	1	0		624	0			624	0			624	0			624	0	0		624	0	0		624	0	0
															625	0			625	0			625	1	0		625	0			625	0			625	0			625	0	0		625	0	0		625	0	0
															626	0			626	0			626	1	0		626	0			626	0			626	0			626	0	0		626	0	0		626	0	0
															627	0			627	0			627	1	0		627	0			627	0			627	0			627	0	0		627	0	0		627	0	0
															628	0			628	0			628	0	0		628	0			628	0			628	0			628	0	0		628	0	0		628	0	0
															629	0			629	0			629	0	0		629	0			629	0			629	0			629	0	0		629	0	0		629	0	0
															630	0			630	0			630	0	0		630	0			630	0			630	0			630	0	0		630	0	0		630	0	0
															631	0			631	0			631	0	0		631	0			631	0			631	0			631	0	0		631	0	0		631	0	0
															632	0			632	0			632	0	0		632	0			632	0			632	0			632	0	0		632	0	0		632	0	0
															633	0			633	0			633	0	0		633	0			633	0			633	0			633	0	0		633	0	0		633	0	0
															634	0			634	0			634	0	0		634	0			634	0			634	0			634	0	0		634	0	0		634	0	0
															635	0			635	0			635	0	0		635	0			635	0			635	0			635	0	0		635	0	0		635	0	0
															636	0			636	0			636	0	0		636	0			636	0			636	0			636	0	0		636	0	0		636	0	0
															637	0			637	0			637	0	0		637	0			637	0			637	0			637	0	0		637	0	0		637	0	0
															638	0			638	0			638	0	0		638	0			638	0			638	0			638	0	0		638	0	0		638	0	0
															639	0			639	0			639	0	0		639	0			639	0			639	0			639	0	0		639	0	0		639	0	0
															640	0			640	0			640	0	0		640	0			640	0			640	0			640	0	0		640	0	0		640	0	0
															641	0			641	0			641	0	0		641	0			641	0			641	0			641	0	0		641	0	0		641	0	0
															642	0			642	0			642	0	0		642	0			642	0			642	0			642	0	0		642	0	0		642	0	0
															643	0			643	0			643	0	0		643	0			643	0			643	0			643	0	0		643	0	0		643	0	0
															644	0			644	0			644	0	0		644	0			644	0			644	0			644	0	0		644	0	0		644	0	0
															645	0			645	0			645	0	0		645	0			645	0			645	0			645	0	0		645	0	0		645	0	0
															646	0			646	0			646	0	0		646	0			646	0			646	0			646	0	0		646	0	0		646	0	0
															647	0			647	0			647	0	0		647	0			647	0			647	0			647	0	0		647	0	0		647	0	0
															648	0			648	0			648	0	0		648	0			648	0			648	0			648	0	0		648	0	0		648	0	0
															649	0			649	0			649	1	0		649	0			649	0			649	0			649	0	0		649	0	0		649	0	0
															650	0			650	0			650	1	0		650	0			650	0			650	0			650	0	0		650	0	0		650	0	0
															651	0			651	0			651	1	0		651	0			651	0			651	0			651	0	0		651	0			651	0	0
															652	0			652	0			652	1	0		652	0			652	0			652	0			652	0	0		652	0			652	0
															653	0			653	0			653	1	0		653	0			653	0			653	0			653	0			653	0			653	0
															654	0			654	0			654	1	0		654	0			654	0			654	0			654	0			654	0			654	0
															655	0			655	0			655	1	0		655	0			655	0			655	0			655	0			655	0			655	0
															656	0			656	0			656	1	0		656	0			656	0			656	0			656	0			656	0			656	0
															657	0			657	0			657	1	0		657	0			657	0			657	0			657	0			657	0			657	0
															658	0			658	0			658	1	0		658	0			658	0			658	0			658	0			658	0			658	0
															659	0			659	0			659	1	0		659	0			659	0			659	0			659	0			659	0			659	0
															660	0			660	0			660	1	0		660	0			660	0			660	0			660	0			660	0			660	0
															661	0			661	0			661	1	0		661	0			661	0			661	0			661	0			661	0			661	0
															662	0			662	0			662	1	0		662	0			662	0			662	0			662	0			662	0			662	0
															663	0			663	0			663	1	0		663	0			663	0			663	0			663	0			663	0			663	0
															664	0			664	0			664	1	0		664	0			664	0			664	0			664	0			664	0			664	0
															665	0			665	0			665	1	0		665	0			665	0			665	0			665	0			665	0			665	0
															666	0			666	0			666	0	0		666	0			666	0			666	0			666	0			666	0			666	0
															667	0			667	0			667	0	0		667	0			667	0			667	0			667	0			667	0			667	0
															668	0			668	0			668	0	0		668	0			668	0			668	0			668	0			668	0			668	0
															669	0			669	0			669	0	0		669	0			669	0			669	0			669	0			669	0			669	0
															670	0			670	0			670	0	0		670	0			670	0			670	0			670	0			670	0			670	0
															671	0			671	0			671	0	0		671	0			671	0			671	0			671	0			671	0			671	0
															672	0			672	0			672	0	0		672	0			672	0			672	0			672	0			672	0			672	0
															673	0			673	0			673	0	0		673	0			673	0			673	0			673	0			673	0			673	0
															674	0			674	0			674	0	0		674	0			674	0			674	0			674	0			674	0			674	0
															675	0			675	0			675	0	0		675	0			675	0			675	0			675	0			675	0			675	0
															676	0			676	0			676	0	0		676	0			676	0			676	0			676	0			676	0			676	0
															677	0			677	0			677	0	0		677	0			677	0			677	0			677	0			677	0			677	0
															678	0			678	0			678	0	0		678	0			678	0			678	0			678	0			678	0			678	0
															679	0			679	0			679	0	0		679	0			679	0			679	0			679	0			679	0			679	0
															680	0			680	0			680	0	0		680	0			680	0			680	0			680	0			680	0			680	0
															681	0			681	0			681	0	0		681	0			681	0			681	0			681	0			681	0			681	0
															682	0			682	0			682	0	0		682	0			682	0			682	0			682	0			682	0			682	0
															683	0			683	0			683	0	0		683	0			683	0			683	0			683	0			683	0			683	0
															684	0			684	0			684	0	0		684	0			684	0			684	0			684	0			684	0			684	0
															685	0			685	0			685	0	0		685	0			685	0			685	0			685	0			685	0			685	0
															686	0			686	0			686	0	0		686	0			686	0			686	0			686	0			686	0			686	0
															687	0			687	0			687	0	0		687	0			687	0			687	0			687	0			687	0			687	0
															688	0			688	0			688	0	0		688	0			688	0			688	0			688	0			688	0			688	0
															689	0			689	0			689	0	0		689	0			689	0			689	0			689	0			689	0			689	0
															690	0			690	0			690	0	0		690	0			690	0			690	0			690	0			690	0			690	0
															691	0			691	0			691	0	0		691	0			691	0			691	0			691	0			691	0			691	0
															692	0			692	0			692	0	0		692	0			692	0			692	0			692	0			692	0			692	0
															693	0			693	0			693	0	0		693	0			693	0			693	0			693	0			693	0			693	0
															694	0			694	0			694	0	0		694	0			694	0			694	0			694	0			694	0			694	0
															695	0			695	0			695	0	0		695	0			695	0			695	0			695	0			695	0			695	0
															696	0			696	0			696	0	0		696	0			696	0			696	0			696	0			696	0			696	0
															697	0			697	0			697	0	0		697	0			697	0			697	0			697	0			697	0			697	0
															698	0			698	0			698	0	0		698	0			698	0			698	0			698	0			698	0			698	0
															699	0			699	0			699	0	0		699	0			699	0			699	0			699	0			699	0			699	0
															700	0			700	0			700	0	0		700	0			700	0			700	0			700	0			700	0			700	0
															701	0			701	0			701	0	0		701	0			701	0			701	0			701	0			701	0			701	0
															702	0			702	0			702	0	0		702	0			702	0			702	0			702	0			702	0			702	0
															703	0			703	0			703	0	0		703	0			703	0			703	0			703	0			703	0			703	0
															704	0			704	0			704	0	0		704	0			704	0			704	0			704	0			704	0			704	0
															705	0			705	0			705	0	0		705	0			705	0			705	0			705	0			705	0			705	0
															706	0			706	0			706	0	0		706	0			706	0			706	0			706	0			706	0			706	0
															707	0			707	0			707	0	0		707	0			707	0			707	0			707	0			707	0			707	0
															708	0			708	0			708	0	0		708	0			708	0			708	0			708	0			708	0			708	0
															709	0			709	0			709	0	0		709	0			709	0			709	0			709	0			709	0			709	0
															710	0			710	0			710	0	0		710	0			710	0			710	0			710	0			710	0			710	0
															711	0			711	0			711	0	0		711	0			711	0			711	0			711	0			711	0			711	0
															712	0			712	0			712	0	0		712	0			712	0			712	0			712	0			712	0			712	0
															713	0			713	0			713	0	0		713	0			713	0			713	0			713	0			713	0			713	0
															714	0			714	0			714	0	0		714	0			714	0			714	0			714	0			714	0			714	0
															715	0			715	0			715	0	0		715	0			715	0			715	0			715	0			715	0			715	0
															716	0			716	0			716	0	0		716	0			716	0			716	0			716	0			716	0			716	0
															717	0			717	0			717	0	0		717	0			717	0			717	0			717	0			717	0			717	0
															718	0			718	0			718	0	0		718	0			718	0			718	0			718	0			718	0			718	0
															719	0			719	0			719	0	0		719	0			719	0			719	0			719	0			719	0			719	0
															720	0			720	0			720	0	0		720	0			720	0			720	0			720	0			720	0			720	0
															721	0			721	0			721	0	0		721	0			721	0			721	0			721	0			721	0			721	0
															722	0			722	0			722	0	0		722	0			722	0			722	0			722	0			722	0			722	0
															723	0			723	0			723	0	0		723	0			723	0			723	0			723	0			723	0			723	0
															724	0			724	0			724	0	0		724	0			724	0			724	0			724	0			724	0			724	0
															725	0			725	0			725	0	0		725	0			725	0			725	0			725	0			725	0			725	0
															726	0			726	0			726	0	0		726	0			726	0			726	0			726	0			726	0			726	0
															727	0			727	0			727	0	0		727	0			727	0			727	0			727	0			727	0			727	0
															728	0			728	0			728	0	0		728	0			728	0			728	0			728	0			728	0			728	0
															729	0			729	0			729	0	0		729	0			729	0			729	0			729	0			729	0			729	0
															730	0			730	0			730	0	0		730	0			730	0			730	0			730	0			730	0			730	0
															731	0			731	0			731	0	0		731	0			731	0			731	0			731	0			731	0			731	0
															732	0			732	0			732	0	0		732	0			732	0			732	0			732	0			732	0			732	0
															733	0			733	0			733	0	0		733	0			733	0			733	0			733	0			733	0			733	0
															734	0			734	0			734	0	0		734	0			734	0			734	0			734	0			734	0			734	0
															735	0			735	0			735	0	0		735	0			735	0			735	0			735	0			735	0			735	0
															736	0			736	0			736	0	0		736	0			736	0			736	0			736	0			736	0			736	0
															737	0			737	0			737	0	0		737	0			737	0			737	0			737	0			737	0			737	0
															738	0			738	0			738	0	0		738	0			738	0			738	0			738	0			738	0			738	0
															739	0			739	0			739	0	0		739	0			739	0			739	0			739	0			739	0			739	0
															740	0			740	0			740	0	0		740	0			740	0			740	0			740	0			740	0			740	0
															741	0			741	0			741	0	0		741	0			741	0			741	0			741	0			741	0			741	0
															742	0			742	0			742	1	0		742	0			742	0			742	0			742	0			742	0			742	0
															743	0			743	0			743	1	0		743	0			743	0			743	0			743	0			743	0			743	0
															744	0			744	0			744	1	0		744	0			744	0			744	0			744	0			744	0			744	0
															745	0			745	0			745	1	0		745	0			745	0			745	0			745	0			745	0			745	0
															746	0			746	0			746	1	0		746	0			746	0			746	0			746	0			746	0			746	0
															747	0			747	0			747	1	0		747	0			747	0			747	0			747	0			747	0			747	0
															748	0			748	0			748	1	0		748	0			748	0			748	0			748	0			748	0			748	0
															749	0			749	0			749	1	0		749	0			749	0			749	0			749	0			749	0			749	0
															750	0			750	0			750	1	0		750	0			750	0			750	0			750	0			750	0			750	0
															751	0			751	0			751	1	0		751	0			751	0			751	0			751	0			751	0			751	0
															752	0			752	0			752	1	0		752	0			752	0			752	0			752	0			752	0			752	0
															753	0			753	0			753	1	0		753	0			753	0			753	0			753	0			753	0			753	0
															754	0			754	0			754	0	0		754	0			754	0			754	0			754	0			754	0			754	0
															755	0			755	0			755	0	0		755	0			755	0			755	0			755	0			755	0			755	0
															756	0			756	0			756	0	0		756	0			756	0			756	0			756	0			756	0			756	0
															757	0			757	0			757	1	0		757	0			757	0			757	0			757	0			757	0			757	0
															758	0			758	0			758	1	0		758	0			758	0			758	0			758	0			758	0			758	0
															759	0			759	0			759	1	0		759	0			759	0			759	0			759	0			759	0			759	0
															760	0			760	0			760	1	0		760	0			760	0			760	0			760	0			760	0			760	0
															761	0			761	0			761	1	0		761	0			761	0			761	0			761	0			761	0			761	0
															762	0			762	0			762	1	0		762	0			762	0			762	0			762	0			762	0			762	0
															763	0			763	0			763	1	0		763	0			763	0			763	0			763	0			763	0			763	0
															764	0			764	0			764	1	0		764	0			764	0			764	0			764	0			764	0			764	0
															765	0			765	0			765	1	0		765	0			765	0			765	0			765	0			765	0			765	0
															766	0			766	0			766	1	0		766	0			766	0			766	0			766	0			766	0			766	0
															767	0			767	0			767	1	0		767	0			767	0			767	0			767	0			767	0			767	0
															768	0			768	0			768	1	0		768	0			768	0			768	0			768	0			768	0			768	0
															769	0			769	0			769	1	0		769	0			769	0			769	0			769	0			769	0			769	0
															770	0			770	0			770	1	0		770	0			770	0			770	0			770	0			770	0			770	0
															771	0			771	0			771	1	0		771	0			771	0			771	0			771	0			771	0			771	0
															772	0			772	0			772	1	0		772	0			772	0			772	0			772	0			772	0			772	0
															773	0			773	0			773	1	0		773	0			773	0			773	0			773	0			773	0			773	0
															774	0			774	0			774	1	0		774	0			774	0			774	0			774	0			774	0			774	0
															775	0			775	0			775	1	0		775	0			775	0			775	0			775	0			775	0			775	0
															776	0			776	0			776	1	0		776	0			776	0			776	0			776	0			776	0			776	0
															777	0			777	0			777	1	0		777	0			777	0			777	0			777	0			777	0			777	0
															778	0			778	0			778	1	0		778	0			778	0			778	0			778	0			778	0			778	0
															779	0			779	0			779	1	0		779	0			779	0			779	0			779	0			779	0			779	0
															780	0			780	0			780	1	0		780	0			780	0			780	0			780	0			780	0			780	0
															781	0			781	0			781	1	0		781	0			781	0			781	0			781	0			781	0			781	0
															782	0			782	0			782	1	0		782	0			782	0			782	0			782	0			782	0			782	0
															783	0			783	0			783	1	0		783	0			783	0			783	0			783	0			783	0			783	0
															784	0			784	0			784	1	0		784	0			784	0			784	0			784	0			784	0			784	0
															785	0			785	0			785	1	0		785	0			785	0			785	0			785	0			785	0			785	0
															786	0			786	0			786	1	0		786	0			786	0			786	0			786	0			786	0			786	0
															787	0			787	0			787	1	0		787	0			787	0			787	0			787	0			787	0			787	0
															788	0			788	0			788	1	0		788	0			788	0			788	0			788	0			788	0			788	0
															789	0			789	0			789	1	0		789	0			789	0			789	0			789	0			789	0			789	0
															790	0			790	0			790	1	0		790	0			790	0			790	0			790	0			790	0			790	0
															791	0			791	0			791	1	0		791	0			791	0			791	0			791	0			791	0			791	0
															792	0			792	0			792	1	0		792	0			792	0			792	0			792	0			792	0			792	0
															793	0			793	0			793	0	0		793	0			793	0			793	0			793	0			793	0			793	0
															794	0			794	0			794	0	0		794	0			794	0			794	0			794	0			794	0			794	0
															795	0			795	0			795	0	0		795	0			795	0			795	0			795	0			795	0			795	0
															796	0			796	0			796	0	0		796	0			796	0			796	0			796	0			796	0			796	0
															797	0			797	0			797	0	0		797	0			797	0			797	0			797	0			797	0			797	0
															798	0			798	0			798	0	0		798	0			798	0			798	0			798	0			798	0			798	0
															799	0			799	0			799	0	0		799	0			799	0			799	0			799	0			799	0			799	0
															800	0			800	0			800	0	0		800	0			800	0			800	0			800	0			800	0			800	0
															801	0			801	0			801	1	0		801	0			801	0			801	0			801	0			801	0			801	0
															802	0			802	0			802	1	0		802	0			802	0			802	0			802	0			802	0			802	0
															803	0			803	0			803	1	0		803	0			803	0			803	0			803	0			803	0			803	0
															804	0			804	0			804	1	0		804	0			804	0			804	0			804	0			804	0			804	0
															805	0			805	0			805	1	0		805	0			805	0			805	0			805	0			805	0			805	0
															806	0			806	0			806	1	0		806	0			806	0			806	0			806	0			806	0			806	0
															807	0			807	0			807	1	0		807	0			807	0			807	0			807	0			807	0			807	0
															808	0			808	0			808	1	0		808	0			808	0			808	0			808	0			808	0			808	0
															809	0			809	0			809	1	0		809	0			809	0			809	0			809	0			809	0			809	0
															810	0			810	0			810	1	0		810	0			810	0			810	0			810	0			810	0			810	0
															811	0			811	0			811	1	0		811	0			811	0			811	0			811	0			811	0			811	0
															812	0			812	0			812	1	0		812	0			812	0			812	0			812	0			812	0			812	0
															813	0			813	0			813	1	0		813	0			813	0			813	0			813	0			813	0			813	0
															814	0			814	0			814	1	0		814	0			814	0			814	0			814	0			814	0			814	0
															815	0			815	0			815	1	0		815	0			815	0			815	0			815	0			815	0			815	0
															816	0			816	0			816	1	0		816	0			816	0			816	0			816	0			816	0			816	0
															817	0			817	0			817	1	0		817	0			817	0			817	0			817	0			817	0			817	0
															818	0			818	0			818	1	0		818	0			818	0			818	0			818	0			818	0			818	0
															819	0			819	0			819	0	0		819	0			819	0			819	0			819	0			819	0			819	0
															820	0			820	0			820	0	0		820	0			820	0			820	0			820	0			820	0			820	0
															821	0			821	0			821	0	0		821	0			821	0			821	0			821	0			821	0			821	0
															822	0			822	0			822	0	0		822	0			822	0			822	0			822	0			822	0			822	0
															823	0			823	0			823	0	0		823	0			823	0			823	0			823	0			823	0			823	0
															824	0			824	0			824	0	0		824	0			824	0			824	0			824	0			824	0			824	0
															825	0			825	0			825	0	0		825	0			825	0			825	0			825	0			825	0			825	0
															826	0			826	0			826	0	0		826	0			826	0			826	0			826	0			826	0			826	0
															827	0			827	0			827	0	0		827	0			827	0			827	0			827	0			827	0			827	0
															828	0			828	0			828	0	0		828	0			828	0			828	0			828	0			828	0			828	0
															829	0			829	0			829	0	0		829	0			829	0			829	0			829	0			829	0			829	0
															830	0			830	0			830	0	0		830	0			830	0			830	0			830	0			830	0			830	0
															831	0			831	0			831	0	0		831	0			831	0			831	0			831	0			831	0			831	0
															832	0			832	0			832	0	0		832	0			832	0			832	0			832	0			832	0			832	0
															833	0			833	0			833	0	0		833	0			833	0			833	0			833	0			833	0			833	0
															834	0			834	0			834	0	0		834	0			834	0			834	0			834	0			834	0			834	0
															835	0			835	0			835	0	0		835	0			835	0			835	0			835	0			835	0			835	0
															836	0			836	0			836	0	0		836	0			836	0			836	0			836	0			836	0			836	0
															837	0			837	0			837	0	0		837	0			837	0			837	0			837	0			837	0			837	0
															838	0			838	0			838	0	0		838	0			838	0			838	0			838	0			838	0			838	0
															839	0			839	0			839	0	0		839	0			839	0			839	0			839	0			839	0			839	0
															840	0			840	0			840	0	0		840	0			840	0			840	0			840	0			840	0			840	0
															841	0			841	0			841	0	0		841	0			841	0			841	0			841	0			841	0			841	0
															842	0			842	0			842	0	0		842	0			842	0			842	0			842	0			842	0			842	0
															843	0			843	0			843	0	0		843	0			843	0			843	0			843	0			843	0			843	0
															844	0			844	0			844	0	0		844	0			844	0			844	0			844	0			844	0			844	0
															845	0			845	0			845	0	0		845	0			845	0			845	0			845	0			845	0			845	0
															846	0			846	0			846	0	0		846	0			846	0			846	0			846	0			846	0			846	0
															847	0			847	0			847	0	0		847	0			847	0			847	0			847	0			847	0			847	0
															848	0			848	0			848	0	0		848	0			848	0			848	0			848	0			848	0			848	0
															849	0			849	0			849	0	0		849	0			849	0			849	0			849	0			849	0			849	0
															850	0			850	0			850	0	0		850	0			850	0			850	0			850	0			850	0			850	0
															851	0			851	0			851	0	0		851	0			851	0			851	0			851	0			851	0			851	0
															852	0			852	0			852	0	0		852	0			852	0			852	0			852	0			852	0			852	0
															853	0			853	0			853	0	0		853	0			853	0			853	0			853	0			853	0			853	0
															854	0			854	0			854	1	0		854	0			854	0			854	0			854	0			854	0			854	0
															855	0			855	0			855	1	0		855	0			855	0			855	0			855	0			855	0			855	0
															856	0			856	0			856	1	0		856	0			856	0			856	0			856	0			856	0			856	0
															857	0			857	0			857	1	0		857	0			857	0			857	0			857	0			857	0			857	0
															858	0			858	0			858	1	0		858	0			858	0			858	0			858	0			858	0			858	0
															859	0			859	0			859	1	0		859	0			859	0			859	0			859	0			859	0			859	0
															860	0			860	0			860	1	0		860	0			860	0			860	0			860	0			860	0			860	0
															861	0			861	0			861	1	0		861	0			861	0			861	0			861	0			861	0			861	0
															862	0			862	0			862	1	0		862	0			862	0			862	0			862	0			862	0			862	0
															863	0			863	0			863	1	0		863	0			863	0			863	0			863	0			863	0			863	0
															864	0			864	0			864	1	0		864	0			864	0			864	0			864	0			864	0			864	0
															865	0			865	0			865	0	0		865	0			865	0			865	0			865	0			865	0			865	0
															866	0			866	0			866	0	0		866	0			866	0			866	0			866	0			866	0			866	0
															867	0			867	0			867	0	0		867	0			867	0			867	0			867	0			867	0			867	0
															868	0			868	0			868	0	0		868	0			868	0			868	0			868	0			868	0			868	0
															869	0			869	0			869	0	0		869	0			869	0			869	0			869	0			869	0			869	0
															870	0			870	0			870	0	0		870	0			870	0			870	0			870	0			870	0			870	0
															871	0			871	0			871	0	0		871	0			871	0			871	0			871	0			871	0			871	0
															872	0			872	0			872	0	0		872	0			872	0			872	0			872	0			872	0			872	0
															873	0			873	0			873	0	0		873	0			873	0			873	0			873	0			873	0			873	0
															874	0			874	0			874	0	0		874	0			874	0			874	0			874	0			874	0			874	0
															875	0			875	0			875	0	0		875	0			875	0			875	0			875	0			875	0			875	0
															876	0			876	0			876	0	0		876	0			876	0			876	0			876	0			876	0			876	0
															877	0			877	0			877	0	0		877	0			877	0			877	0			877	0			877	0			877	0
															878	0			878	0			878	0	0		878	0			878	0			878	0			878	0			878	0			878	0
															879	0			879	0			879	0	0		879	0			879	0			879	0			879	0			879	0			879	0
															880	0			880	0			880	0	0		880	0			880	0			880	0			880	0			880	0			880	0
															881	0			881	0			881	0	0		881	0			881	0			881	0			881	0			881	0			881	0
															882	0			882	0			882	1	0		882	0			882	0			882	0			882	0			882	0			882	0
															883	0			883	0			883	1	0		883	0			883	0			883	0			883	0			883	0			883	0
															884	0			884	0			884	1	0		884	0			884	0			884	0			884	0			884	0			884	0
															885	0			885	0			885	1	0		885	0			885	0			885	0			885	0			885	0			885	0
															886	0			886	0			886	1	0		886	0			886	0			886	0			886	0			886	0			886	0
															887	0			887	0			887	1	0		887	0			887	0			887	0			887	0			887	0			887	0
															888	0			888	0			888	1	0		888	0			888	0			888	0			888	0			888	0			888	0
															889	0			889	0			889	1	0		889	0			889	0			889	0			889	0			889	0			889	0
															890	0			890	0			890	1	0		890	0			890	0			890	0			890	0			890	0			890	0
															891	0			891	0			891	1	0		891	0			891	0			891	0			891	0			891	0			891	0
															892	0			892	0			892	1	0		892	0			892	0			892	0			892	0			892	0			892	0
															893	0			893	0			893	1	0		893	0			893	0			893	0			893	0			893	0			893	0
															894	0			894	0			894	1	0		894	0			894	0			894	0			894	0			894	0			894	0
															895	0			895	0			895	1	0		895	0			895	0			895	0			895	0			895	0			895	0
															896	0			896	0			896	1	0		896	0			896	0			896	0			896	0			896	0			896	0
															897	0			897	0			897	1	0		897	0			897	0			897	0			897	0			897	0			897	0
															898	0			898	0			898	1	0		898	0			898	0			898	0			898	0			898	0			898	0
															899	0			899	0			899	1	0		899	0			899	0			899	0			899	0			899	0			899	0
															900	0			900	0			900	1	0		900	0			900	0			900	0			900	0			900	0			900	0
															901	0			901	0			901	1	0		901	0			901	0			901	0			901	0			901	0			901	0
															902	0			902	0			902	1	0		902	0			902	0			902	0			902	0			902	0			902	0
															903	0			903	0			903	1	0		903	0			903	0			903	0			903	0			903	0			903	0
															904	0			904	0			904	1	0		904	0			904	0			904	0			904	0			904	0			904	0
															905	0			905	0			905	1	0		905	0			905	0			905	0			905	0			905	0			905	0
															906	0			906	0			906	1	0		906	0			906	0			906	0			906	0			906	0			906	0
															907	0			907	0			907	1	0		907	0			907	0			907	0			907	0			907	0			907	0
															908	0			908	0			908	1	0		908	0			908	0			908	0			908	0			908	0			908	0
															909	0			909	0			909	1	0		909	0			909	0			909	0			909	0			909	0			909	0
															910	0			910	0			910	1	0		910	0			910	0			910	0			910	0			910	0			910	0
															911	0			911	0			911	1	0		911	0			911	0			911	0			911	0			911	0			911	0
															912	0			912	0			912	1	0		912	0			912	0			912	0			912	0			912	0			912	0
															913	0			913	0			913	1	0		913	0			913	0			913	0			913	0			913	0			913	0
															914	0			914	0			914	1	0		914	0			914	0			914	0			914	0			914	0			914	0
															915	0			915	0			915	1	0		915	0			915	0			915	0			915	0			915	0			915	0
															916	0			916	0			916	1	0		916	0			916	0			916	0			916	0			916	0			916	0
															917	0			917	0			917	1	0		917	0			917	0			917	0			917	0			917	0			917	0
															918	0			918	0			918	1	0		918	0			918	0			918	0			918	0			918	0			918	0
															919	0			919	0			919	1	0		919	0			919	0			919	0			919	0			919	0			919	0
															920	0			920	0			920	1	0		920	0			920	0			920	0			920	0			920	0			920	0
															921	0			921	0			921	1	0		921	0			921	0			921	0			921	0			921	0			921	0
															922	0			922	0			922	1	0		922	0			922	0			922	0			922	0			922	0			922	0
															923	0			923	0			923	1	0		923	0			923	0			923	0			923	0			923	0			923	0
															924	0			924	0			924	1	0		924	0			924	0			924	0			924	0			924	0			924	0
															925	0			925	0			925	1	0		925	0			925	0			925	0			925	0			925	0			925	0
															926	0			926	0			926	1	0		926	0			926	0			926	0			926	0			926	0			926	0
															927	0			927	0			927	1	0		927	0			927	0			927	0			927	0			927	0			927	0
															928	0			928	0			928	1	0		928	0			928	0			928	0			928	0			928	0			928	0
															929	0			929	0			929	1	0		929	0			929	0			929	0			929	0			929	0			929	0
															930	0			930	0			930	1	0		930	0			930	0			930	0			930	0			930	0			930	0
															931	0			931	0			931	1	0		931	0			931	0			931	0			931	0			931	0			931	0
															932	0			932	0			932	1	0		932	0			932	0			932	0			932	0			932	0			932	0
															933	0			933	0			933	1	0		933	0			933	0			933	0			933	0			933	0			933	0
															934	0			934	0			934	1	0		934	0			934	0			934	0			934	0			934	0			934	0
															935	0			935	0			935	1	0		935	0			935	0			935	0			935	0			935	0			935	0
															936	0			936	0			936	1	0		936	0			936	0			936	0			936	0			936	0			936	0
															937	0			937	0			937	1	0		937	0			937	0			937	0			937	0			937	0			937	0
															938	0			938	0			938	1	0		938	0			938	0			938	0			938	0			938	0			938	0
															939	0			939	0			939	1	0		939	0			939	0			939	0			939	0			939	0			939	0
															940	0			940	0			940	0	0		940	0			940	0			940	0			940	0			940	0			940	0
															941	0			941	0			941	0	0		941	0			941	0			941	0			941	0			941	0			941	0
															942	0			942	0			942	0	0		942	0			942	0			942	0			942	0			942	0			942	0
															943	0			943	0			943	0	0		943	0			943	0			943	0			943	0			943	0			943	0
															944	0			944	0			944	0	0		944	0			944	0			944	0			944	0			944	0			944	0
															945	0			945	0			945	0	0		945	0			945	0			945	0			945	0			945	0			945	0
															946	0			946	0			946	0	0		946	0			946	0			946	0			946	0			946	0			946	0
															947	0			947	0			947	0	0		947	0			947	0			947	0			947	0			947	0			947	0
															948	0			948	0			948	0	0		948	0			948	0			948	0			948	0			948	0			948	0
															949	0			949	0			949	0	0		949	0			949	0			949	0			949	0			949	0			949	0
															950	0			950	0			950	0	0		950	0			950	0			950	0			950	0			950	0			950	0
															951	0			951	0			951	0	0		951	0			951	0			951	0			951	0			951	0			951	0
															952	0			952	0			952	0	0		952	0			952	0			952	0			952	0			952	0			952	0
															953	0			953	0			953	0	0		953	0			953	0			953	0			953	0			953	0			953	0
															954	0			954	0			954	0	0		954	0			954	0			954	0			954	0			954	0			954	0
															955	0			955	0			955	0	0		955	0			955	0			955	0			955	0			955	0			955	0
															956	0			956	0			956	0	0		956	0			956	0			956	0			956	0			956	0			956	0
															957	0			957	0			957	0	0		957	0			957	0			957	0			957	0			957	0			957	0
															958	0			958	0			958	0	0		958	0			958	0			958	0			958	0			958	0			958	0
															959	0			959	0			959	0	0		959	0			959	0			959	0			959	0			959	0			959	0
															960	0			960	0			960	0	0		960	0			960	0			960	0			960	0			960	0			960	0
															961	0			961	0			961	0	0		961	0			961	0			961	0			961	0			961	0			961	0
															962	0			962	0			962	0	0		962	0			962	0			962	0			962	0			962	0			962	0
															963	0			963	0			963	0	0		963	0			963	0			963	0			963	0			963	0			963	0
															964	0			964	0			964	0	0		964	0			964	0			964	0			964	0			964	0			964	0
															965	0			965	0			965	0	0		965	0			965	0			965	0			965	0			965	0			965	0
															966	0			966	0			966	0	0		966	0			966	0			966	0			966	0			966	0			966	0
															967	0			967	0			967	0	0		967	0			967	0			967	0			967	0			967	0			967	0
															968	0			968	0			968	0	0		968	0			968	0			968	0			968	0			968	0			968	0
															969	0			969	0			969	0	0		969	0			969	0			969	0			969	0			969	0			969	0
															970	0			970	0			970	0	0		970	0			970	0			970	0			970	0			970	0			970	0
															971	0			971	0			971	0	0		971	0			971	0			971	0			971	0			971	0			971	0
															972	0			972	0			972	0	0		972	0			972	0			972	0			972	0			972	0			972	0
															973	0			973	0			973	0	0		973	0			973	0			973	0			973	0			973	0			973	0
															974	0			974	0			974	0	0		974	0			974	0			974	0			974	0			974	0			974	0
															975	0			975	0			975	0	0		975	0			975	0			975	0			975	0			975	0			975	0
															976	0			976	0			976	0	0		976	0			976	0			976	0			976	0			976	0			976	0
															977	0			977	0			977	0	0		977	0			977	0			977	0			977	0			977	0			977	0
															978	0			978	0			978	0	0		978	0			978	0			978	0			978	0			978	0			978	0
															979	0			979	0			979	0	0		979	0			979	0			979	0			979	0			979	0			979	0
															980	0			980	0			980	0	0		980	0			980	0			980	0			980	0			980	0			980	0
															981	0			981	0			981	0	0		981	0			981	0			981	0			981	0			981	0			981	0
															982	0			982	0			982	0	0		982	0			982	0			982	0			982	0			982	0			982	0
															983	0			983	0			983	0	0		983	0			983	0			983	0			983	0			983	0			983	0
															984	0			984	0			984	0	0		984	0			984	0			984	0			984	0			984	0			984	0
															985	0			985	0			985	0	0		985	0			985	0			985	0			985	0			985	0			985	0
															986	0			986	0			986	0	0		986	0			986	0			986	0			986	0			986	0			986	0
															987	0			987	0			987	0	0		987	0			987	0			987	0			987	0			987	0			987	0
															988	0			988	0			988	0	0		988	0			988	0			988	0			988	0			988	0			988	0
															989	0			989	0			989	0	0		989	0			989	0			989	0			989	0			989	0			989	0
															990	0			990	0			990	0	0		990	0			990	0			990	0			990	0			990	0			990	0
															991	0			991	0			991	0	0		991	0			991	0			991	0			991	0			991	0			991	0
															992	0			992	0			992	0	0		992	0			992	0			992	0			992	0			992	0			992	0
															993	0			993	0			993	0	0		993	0			993	0			993	0			993	0			993	0			993	0
															994	0			994	0			994	0	0		994	0			994	0			994	0			994	0			994	0			994	0
															995	0			995	0			995	0	0		995	0			995	0			995	0			995	0			995	0			995	0
															996	0			996	0			996	0	0		996	0			996	0			996	0			996	0			996	0			996	0
															997	0			997	0			997	0	0		997	0			997	0			997	0			997	0			997	0			997	0
															998	0			998	0			998	1	0		998	0			998	0			998	0			998	0			998	0			998	0
															999	0			999	0			999	1	0		999	0			999	0			999	0			999	0			999	0			999	0
															1000	0			1000	0			1000	1	0		1000	0			1000	0			1000	0			1000	0			1000	0			1000	0
															1001	0			1001	0			1001	1	0		1001	0			1001	0			1001	0			1001	0			1001	0			1001	0
															1002	0			1002	0			1002	1	0		1002	0			1002	0			1002	0			1002	0			1002	0			1002	0
															1003	0			1003	0			1003	1	0		1003	0			1003	0			1003	0			1003	0			1003	0			1003	0
															1004	0			1004	0			1004	1	0		1004	0			1004	0			1004	0			1004	0			1004	0			1004	0
															1005	0			1005	0			1005	1	0		1005	0			1005	0			1005	0			1005	0			1005	0			1005	0
															1006	0			1006	0			1006	1	0		1006	0			1006	0			1006	0			1006	0			1006	0			1006	0
															1007	0			1007	0			1007	1	0		1007	0			1007	0			1007	0			1007	0			1007	0			1007	0
															1008	0			1008	0			1008	1	0		1008	0			1008	0			1008	0			1008	0			1008	0			1008	0
															1009	0			1009	0			1009	1	0		1009	0			1009	0			1009	0			1009	0			1009	0			1009	0
															1010	0			1010	0			1010	1	0		1010	0			1010	0			1010	0			1010	0			1010	0			1010	0
															1011	0			1011	0			1011	1	0		1011	0			1011	0			1011	0			1011	0			1011	0			1011	0
															1012	0			1012	0			1012	1	0		1012	0			1012	0			1012	0			1012	0			1012	0			1012	0
															1013	0			1013	0			1013	0	0		1013	0			1013	0			1013	0			1013	0			1013	0			1013	0
															1014	0			1014	0			1014	0	0		1014	0			1014	0			1014	0			1014	0			1014	0			1014	0
															1015	0			1015	0			1015	0	0		1015	0			1015	0			1015	0			1015	0			1015	0			1015	0
															1016	0			1016	0			1016	0	0		1016	0			1016	0			1016	0			1016	0			1016	0			1016	0
															1017	0			1017	0			1017	0	0		1017	0			1017	0			1017	0			1017	0			1017	0			1017	0
															1018	0			1018	0			1018	0	0		1018	0			1018	0			1018	0			1018	0			1018	0			1018	0
															1019	0			1019	0			1019	0	0		1019	0			1019	0			1019	0			1019	0			1019	0			1019	0
															1020	0			1020	0			1020	1	0		1020	0			1020	0			1020	0			1020	0			1020	0			1020	0
															1021	0			1021	0			1021	1	0		1021	0			1021	0			1021	0			1021	0			1021	0			1021	0
															1022	0			1022	0			1022	1	0		1022	0			1022	0			1022	0			1022	0			1022	0			1022	0
															1023	0			1023	0			1023	1	0		1023	0			1023	0			1023	0			1023	0			1023	0			1023	0
															1024	0			1024	0			1024	1	0		1024	0			1024	0			1024	0			1024	0			1024	0			1024	0
															1025	0			1025	0			1025	1	0		1025	0			1025	0			1025	0			1025	0			1025	0			1025	0
															1026	0			1026	0			1026	1	0		1026	0			1026	0			1026	0			1026	0			1026	0			1026	0
															1027	0			1027	0			1027	1	0		1027	0			1027	0			1027	0			1027	0			1027	0			1027	0
															1028	0			1028	0			1028	1	0		1028	0			1028	0			1028	0			1028	0			1028	0			1028	0
															1029	0			1029	0			1029	1	0		1029	0			1029	0			1029	0			1029	0			1029	0			1029	0
															1030	0			1030	0			1030	1	0		1030	0			1030	0			1030	0			1030	0			1030	0			1030	0
															1031	0			1031	0			1031	1	0		1031	0			1031	0			1031	0			1031	0			1031	0			1031	0
															1032	0			1032	0			1032	1	0		1032	0			1032	0			1032	0			1032	0			1032	0			1032	0
															1033	0			1033	0			1033	1	0		1033	0			1033	0			1033	0			1033	0			1033	0			1033	0
															1034	0			1034	0			1034	1	0		1034	0			1034	0			1034	0			1034	0			1034	0			1034	0
															1035	0			1035	0			1035	1	0		1035	0			1035	0			1035	0			1035	0			1035	0			1035	0
															1036	0			1036	0			1036	1	0		1036	0			1036	0			1036	0			1036	0			1036	0			1036	0
															1037	0			1037	0			1037	1	0		1037	0			1037	0			1037	0			1037	0			1037	0			1037	0
															1038	0			1038	0			1038	1	0		1038	0			1038	0			1038	0			1038	0			1038	0			1038	0
															1039	0			1039	0			1039	1	0		1039	0			1039	0			1039	0			1039	0			1039	0			1039	0
															1040	0			1040	0			1040	1	0		1040	0			1040	0			1040	0			1040	0			1040	0			1040	0
															1041	0			1041	0			1041	1	0		1041	0			1041	0			1041	0			1041	0			1041	0			1041	0
															1042	0			1042	0			1042	1	0		1042	0			1042	0			1042	0			1042	0			1042	0			1042	0
															1043	0			1043	0			1043	1	0		1043	0			1043	0			1043	0			1043	0			1043	0			1043	0
															1044	0			1044	0			1044	1	0		1044	0			1044	0			1044	0			1044	0			1044	0			1044	0
															1045	0			1045	0			1045	1	0		1045	0			1045	0			1045	0			1045	0			1045	0			1045	0
															1046	0			1046	0			1046	1	0		1046	0			1046	0			1046	0			1046	0			1046	0			1046	0
															1047	0			1047	0			1047	1	0		1047	0			1047	0			1047	0			1047	0			1047	0			1047	0
															1048	0			1048	0			1048	1	0		1048	0			1048	0			1048	0			1048	0			1048	0			1048	0
															1049	0			1049	0			1049	1	0		1049	0			1049	0			1049	0			1049	0			1049	0			1049	0
															1050	0			1050	0			1050	0	0		1050	0			1050	0			1050	0			1050	0			1050	0			1050	0
															1051	0			1051	0			1051	0	0		1051	0			1051	0			1051	0			1051	0			1051	0			1051	0
															1052	0			1052	0			1052	0	0		1052	0			1052	0			1052	0			1052	0			1052	0			1052	0
															1053	0			1053	0			1053	0	0		1053	0			1053	0			1053	0			1053	0			1053	0			1053	0
															1054	0			1054	0			1054	0	0		1054	0			1054	0			1054	0			1054	0			1054	0			1054	0
															1055	0			1055	0			1055	0	0		1055	0			1055	0			1055	0			1055	0			1055	0			1055	0
															1056	0			1056	0			1056	0	0		1056	0			1056	0			1056	0			1056	0			1056	0			1056	0
															1057	0			1057	0			1057	0	0		1057	0			1057	0			1057	0			1057	0			1057	0			1057	0
															1058	0			1058	0			1058	0	0		1058	0			1058	0			1058	0			1058	0			1058	0			1058	0
															1059	0			1059	0			1059	0	0		1059	0			1059	0			1059	0			1059	0			1059	0			1059	0
															1060	0			1060	0			1060	0	0		1060	0			1060	0			1060	0			1060	0			1060	0			1060	0
															1061	0			1061	0			1061	0	0		1061	0			1061	0			1061	0			1061	0			1061	0			1061	0
															1062	0			1062	0			1062	0	0		1062	0			1062	0			1062	0			1062	0			1062	0			1062	0
															1063	0			1063	0			1063	0	0		1063	0			1063	0			1063	0			1063	0			1063	0			1063	0
															1064	0			1064	0			1064	0	0		1064	0			1064	0			1064	0			1064	0			1064	0			1064	0
															1065	0			1065	0			1065	0	0		1065	0			1065	0			1065	0			1065	0			1065	0			1065	0
															1066	0			1066	0			1066	0	0		1066	0			1066	0			1066	0			1066	0			1066	0			1066	0
															1067	0			1067	0			1067	0	0		1067	0			1067	0			1067	0			1067	0			1067	0			1067	0
															1068	0			1068	0			1068	0	0		1068	0			1068	0			1068	0			1068	0			1068	0			1068	0
															1069	0			1069	0			1069	0	0		1069	0			1069	0			1069	0			1069	0			1069	0			1069	0
															1070	0			1070	0			1070	0	0		1070	0			1070	0			1070	0			1070	0			1070	0			1070	0
															1071	0			1071	0			1071	0	0		1071	0			1071	0			1071	0			1071	0			1071	0			1071	0
															1072	0			1072	0			1072	0	0		1072	0			1072	0			1072	0			1072	0			1072	0			1072	0
															1073	0			1073	0			1073	0	0		1073	0			1073	0			1073	0			1073	0			1073	0			1073	0
															1074	0			1074	0			1074	1	0		1074	0			1074	0			1074	0			1074	0			1074	0			1074	0
															1075	0			1075	0			1075	1	0		1075	0			1075	0			1075	0			1075	0			1075	0			1075	0
															1076	0			1076	0			1076	1	0		1076	0			1076	0			1076	0			1076	0			1076	0			1076	0
															1077	0			1077	0			1077	1	0		1077	0			1077	0			1077	0			1077	0			1077	0			1077	0
															1078	0			1078	0			1078	1	0		1078	0			1078	0			1078	0			1078	0			1078	0			1078	0
															1079	0			1079	0			1079	1	0		1079	0			1079	0			1079	0			1079	0			1079	0			1079	0
															1080	0			1080	0			1080	1	0		1080	0			1080	0			1080	0			1080	0			1080	0			1080	0
															1081	0			1081	0			1081	1	0		1081	0			1081	0			1081	0			1081	0			1081	0			1081	0
															1082	0			1082	0			1082	1	0		1082	0			1082	0			1082	0			1082	0			1082	0			1082	0
															1083	0			1083	0			1083	1	0		1083	0			1083	0			1083	0			1083	0			1083	0			1083	0
															1084	0			1084	0			1084	1	0		1084	0			1084	0			1084	0			1084	0			1084	0			1084	0
															1085	0			1085	0			1085	1	0		1085	0			1085	0			1085	0			1085	0			1085	0			1085	0
															1086	0			1086	0			1086	1	0		1086	0			1086	0			1086	0			1086	0			1086	0			1086	0
															1087	0			1087	0			1087	1	0		1087	0			1087	0			1087	0			1087	0			1087	0			1087	0
															1088	0			1088	0			1088	1	0		1088	0			1088	0			1088	0			1088	0			1088	0			1088	0
															1089	0			1089	0			1089	1	0		1089	0			1089	0			1089	0			1089	0			1089	0			1089	0
															1090	0			1090	0			1090	1	0		1090	0			1090	0			1090	0			1090	0			1090	0			1090	0
															1091	0			1091	0			1091	1	0		1091	0			1091	0			1091	0			1091	0			1091	0			1091	0
															1092	0			1092	0			1092	1	0		1092	0			1092	0			1092	0			1092	0			1092	0			1092	0
															1093	0			1093	0			1093	1	0		1093	0			1093	0			1093	0			1093	0			1093	0			1093	0
															1094	0			1094	0			1094	1	0		1094	0			1094	0			1094	0			1094	0			1094	0			1094	0
															1095	0			1095	0			1095	1	0		1095	0			1095	0			1095	0			1095	0			1095	0			1095	0
															1096	0			1096	0			1096	1	0		1096	0			1096	0			1096	0			1096	0			1096	0			1096	0
															1097	0			1097	0			1097	1	0		1097	0			1097	0			1097	0			1097	0			1097	0			1097	0
															1098	0			1098	0			1098	1	0		1098	0			1098	0			1098	0			1098	0			1098	0			1098	0
															1099	0			1099	0			1099	1	0		1099	0			1099	0			1099	0			1099	0			1099	0			1099	0
															1100	0			1100	0			1100	1	0		1100	0			1100	0			1100	0			1100	0			1100	0			1100	0
															1101	0			1101	0			1101	1	0		1101	0			1101	0			1101	0			1101	0			1101	0			1101	0
															1102	0			1102	0			1102	1	0		1102	0			1102	0			1102	0			1102	0			1102	0			1102	0
															1103	0			1103	0			1103	0	0		1103	0			1103	0			1103	0			1103	0			1103	0			1103	0
															1104	0			1104	0			1104	0	0		1104	0			1104	0			1104	0			1104	0			1104	0			1104	0
															1105	0			1105	0			1105	0	0		1105	0			1105	0			1105	0			1105	0			1105	0			1105	0
															1106	0			1106	0			1106	0	0		1106	0			1106	0			1106	0			1106	0			1106	0			1106	0
															1107	0			1107	0			1107	0	0		1107	0			1107	0			1107	0			1107	0			1107	0			1107	0
															1108	0			1108	0			1108	1	0		1108	0			1108	0			1108	0			1108	0			1108	0			1108	0
															1109	0			1109	0			1109	1	0		1109	0			1109	0			1109	0			1109	0			1109	0			1109	0
															1110	0			1110	0			1110	1	0		1110	0			1110	0			1110	0			1110	0			1110	0			1110	0
															1111	0			1111	0			1111	1	0		1111	0			1111	0			1111	0			1111	0			1111	0			1111	0
															1112	0			1112	0			1112	1	0		1112	0			1112	0			1112	0			1112	0			1112	0			1112	0
															1113	0			1113	0			1113	1	0		1113	0			1113	0			1113	0			1113	0			1113	0			1113	0
															1114	0			1114	0			1114	1	0		1114	0			1114	0			1114	0			1114	0			1114	0			1114	0
															1115	0			1115	0			1115	1	0		1115	0			1115	0			1115	0			1115	0			1115	0			1115	0
															1116	0			1116	0			1116	1	0		1116	0			1116	0			1116	0			1116	0			1116	0			1116	0
															1117	0			1117	0			1117	1	0		1117	0			1117	0			1117	0			1117	0			1117	0			1117	0
															1118	0			1118	0			1118	1	0		1118	0			1118	0			1118	0			1118	0			1118	0			1118	0
															1119	0			1119	0			1119	1	0		1119	0			1119	0			1119	0			1119	0			1119	0			1119	0
															1120	0			1120	0			1120	1	0		1120	0			1120	0			1120	0			1120	0			1120	0			1120	0
															1121	0			1121	0			1121	1	0		1121	0			1121	0			1121	0			1121	0			1121	0			1121	0
															1122	0			1122	0			1122	1	0		1122	0			1122	0			1122	0			1122	0			1122	0			1122	0
															1123	0			1123	0			1123	1	0		1123	0			1123	0			1123	0			1123	0			1123	0			1123	0
															1124	0			1124	0			1124	1	0		1124	0			1124	0			1124	0			1124	0			1124	0			1124	0
															1125	0			1125	0			1125	1	0		1125	0			1125	0			1125	0			1125	0			1125	0			1125	0
															1126	0			1126	0			1126	1	0		1126	0			1126	0			1126	0			1126	0			1126	0			1126	0
															1127	0			1127	0			1127	0	0		1127	0			1127	0			1127	0			1127	0			1127	0			1127	0
															1128	0			1128	0			1128	0	0		1128	0			1128	0			1128	0			1128	0			1128	0			1128	0
															1129	0			1129	0			1129	0	0		1129	0			1129	0			1129	0			1129	0			1129	0			1129	0
															1130	0			1130	0			1130	0	0		1130	0			1130	0			1130	0			1130	0			1130	0			1130	0
															1131	0			1131	0			1131	0	0		1131	0			1131	0			1131	0			1131	0			1131	0			1131	0
															1132	0			1132	0			1132	0	0		1132	0			1132	0			1132	0			1132	0			1132	0			1132	0
															1133	0			1133	0			1133	0	0		1133	0			1133	0			1133	0			1133	0			1133	0			1133	0
															1134	0			1134	0			1134	0	0		1134	0			1134	0			1134	0			1134	0			1134	0			1134	0
															1135	0			1135	0			1135	0	0		1135	0			1135	0			1135	0			1135	0			1135	0			1135	0
															1136	0			1136	0			1136	0	0		1136	0			1136	0			1136	0			1136	0			1136	0			1136	0
															1137	0			1137	0			1137	1	0		1137	0			1137	0			1137	0			1137	0			1137	0			1137	0
															1138	0			1138	0			1138	1	0		1138	0			1138	0			1138	0			1138	0			1138	0			1138	0
															1139	0			1139	0			1139	1	0		1139	0			1139	0			1139	0			1139	0			1139	0			1139	0
															1140	0			1140	0			1140	1	0		1140	0			1140	0			1140	0			1140	0			1140	0			1140	0
															1141	0			1141	0			1141	1	0		1141	0			1141	0			1141	0			1141	0			1141	0			1141	0
															1142	0			1142	0			1142	1	0		1142	0			1142	0			1142	0			1142	0			1142	0			1142	0
															1143	0			1143	0			1143	1	0		1143	0			1143	0			1143	0			1143	0			1143	0			1143	0
															1144	0			1144	0			1144	1	0		1144	0			1144	0			1144	0			1144	0			1144	0			1144	0
															1145	0			1145	0			1145	1	0		1145	0			1145	0			1145	0			1145	0			1145	0			1145	0
															1146	0			1146	0			1146	1	0		1146	0			1146	0			1146	0			1146	0			1146	0			1146	0
															1147	0			1147	0			1147	1	0		1147	0			1147	0			1147	0			1147	0			1147	0			1147	0
															1148	0			1148	0			1148	1	0		1148	0			1148	0			1148	0			1148	0			1148	0			1148	0
															1149	0			1149	0			1149	1	0		1149	0			1149	0			1149	0			1149	0			1149	0			1149	0
															1150	0			1150	0			1150	1	0		1150	0			1150	0			1150	0			1150	0			1150	0			1150	0
															1151	0			1151	0			1151	1	0		1151	0			1151	0			1151	0			1151	0			1151	0			1151	0
															1152	0			1152	0			1152	1	0		1152	0			1152	0			1152	0			1152	0			1152	0			1152	0
															1153	0			1153	0			1153	1	0		1153	0			1153	0			1153	0			1153	0			1153	0			1153	0
															1154	0			1154	0			1154	1	0		1154	0			1154	0			1154	0			1154	0			1154	0			1154	0
															1155	0			1155	0			1155	1	0		1155	0			1155	0			1155	0			1155	0			1155	0			1155	0
															1156	0			1156	0			1156	1	0		1156	0			1156	0			1156	0			1156	0			1156	0			1156	0
															1157	0			1157	0			1157	1	0		1157	0			1157	0			1157	0			1157	0			1157	0			1157	0
															1158	0			1158	0			1158	1	0		1158	0			1158	0			1158	0			1158	0			1158	0			1158	0
															1159	0			1159	0			1159	1	0		1159	0			1159	0			1159	0			1159	0			1159	0			1159	0
															1160	0			1160	0			1160	1	0		1160	0			1160	0			1160	0			1160	0			1160	0			1160	0
															1161	0			1161	0			1161	1	0		1161	0			1161	0			1161	0			1161	0			1161	0			1161	0
															1162	0			1162	0			1162	1	0		1162	0			1162	0			1162	0			1162	0			1162	0			1162	0
															1163	0			1163	0			1163	1	0		1163	0			1163	0			1163	0			1163	0			1163	0			1163	0
															1164	0			1164	0			1164	1	0		1164	0			1164	0			1164	0			1164	0			1164	0			1164	0
															1165	0			1165	0			1165	1	0		1165	0			1165	0			1165	0			1165	0			1165	0			1165	0
															1166	0			1166	0			1166	1	0		1166	0			1166	0			1166	0			1166	0			1166	0			1166	0
															1167	0			1167	0			1167	1	0		1167	0			1167	0			1167	0			1167	0			1167	0			1167	0
															1168	0			1168	0			1168	0	0		1168	0			1168	0			1168	0			1168	0			1168	0			1168	0
															1169	0			1169	0			1169	0	0		1169	0			1169	0			1169	0			1169	0			1169	0			1169	0
															1170	0			1170	0			1170	0	0		1170	0			1170	0			1170	0			1170	0			1170	0			1170	0
															1171	0			1171	0			1171	0	0		1171	0			1171	0			1171	0			1171	0			1171	0			1171	0
															1172	0			1172	0			1172	0	0		1172	0			1172	0			1172	0			1172	0			1172	0			1172	0
															1173	0			1173	0			1173	0	0		1173	0			1173	0			1173	0			1173	0			1173	0			1173	0
															1174	0			1174	0			1174	0	0		1174	0			1174	0			1174	0			1174	0			1174	0			1174	0
															1175	0			1175	0			1175	0	0		1175	0			1175	0			1175	0			1175	0			1175	0			1175	0
															1176	0			1176	0			1176	0	0		1176	0			1176	0			1176	0			1176	0			1176	0			1176	0
															1177	0			1177	0			1177	0	0		1177	0			1177	0			1177	0			1177	0			1177	0			1177	0
															1178	0			1178	0			1178	0	0		1178	0			1178	0			1178	0			1178	0			1178	0			1178	0
															1179	0			1179	0			1179	0	0		1179	0			1179	0			1179	0			1179	0			1179	0			1179	0
															1180	0			1180	0			1180	0	0		1180	0			1180	0			1180	0			1180	0			1180	0			1180	0
															1181	0			1181	0			1181	0	0		1181	0			1181	0			1181	0			1181	0			1181	0			1181	0
															1182	0			1182	0			1182	0	0		1182	0			1182	0			1182	0			1182	0			1182	0			1182	0
															1183	0			1183	0			1183	0	0		1183	0			1183	0			1183	0			1183	0			1183	0			1183	0
															1184	0			1184	0			1184	0	0		1184	0			1184	0			1184	0			1184	0			1184	0			1184	0
															1185	0			1185	0			1185	0	0		1185	0			1185	0			1185	0			1185	0			1185	0			1185	0
															1186	0			1186	0			1186	0	0		1186	0			1186	0			1186	0			1186	0			1186	0			1186	0
															1187	0			1187	0			1187	0	0		1187	0			1187	0			1187	0			1187	0			1187	0			1187	0
															1188	0			1188	0			1188	0	0		1188	0			1188	0			1188	0			1188	0			1188	0			1188	0
															1189	0			1189	0			1189	0	0		1189	0			1189	0			1189	0			1189	0			1189	0			1189	0
															1190	0			1190	0			1190	0	0		1190	0			1190	0			1190	0			1190	0			1190	0			1190	0
															1191	0			1191	0			1191	0	0		1191	0			1191	0			1191	0			1191	0			1191	0			1191	0
															1192	0			1192	0			1192	0	0		1192	0			1192	0			1192	0			1192	0			1192	0			1192	0
															1193	0			1193	0			1193	0	0		1193	0			1193	0			1193	0			1193	0			1193	0			1193	0
															1194	0			1194	0			1194	0	0		1194	0			1194	0			1194	0			1194	0			1194	0			1194	0
															1195	0			1195	0			1195	0	0		1195	0			1195	0			1195	0			1195	0			1195	0			1195	0
															1196	0			1196	0			1196	0	0		1196	0			1196	0			1196	0			1196	0			1196	0			1196	0
															1197	0			1197	0			1197	0	0		1197	0			1197	0			1197	0			1197	0			1197	0			1197	0
															1198	0			1198	0			1198	0	0		1198	0			1198	0			1198	0			1198	0			1198	0			1198	0
															1199	0			1199	0			1199	0	0		1199	0			1199	0			1199	0			1199	0			1199	0			1199	0
															1200	0			1200	0			1200	0	0		1200	0			1200	0			1200	0			1200	0			1200	0			1200	0
															1201	0			1201	0			1201	0	0		1201	0			1201	0			1201	0			1201	0			1201	0			1201	0
															1202	0			1202	0			1202	0	0		1202	0			1202	0			1202	0			1202	0			1202	0			1202	0
															1203	0			1203	0			1203	0	0		1203	0			1203	0			1203	0			1203	0			1203	0			1203	0
															1204	0			1204	0			1204	0	0		1204	0			1204	0			1204	0			1204	0			1204	0			1204	0
															1205	0			1205	0			1205	0	0		1205	0			1205	0			1205	0			1205	0			1205	0			1205	0
															1206	0			1206	0			1206	0	0		1206	0			1206	0			1206	0			1206	0			1206	0			1206	0
															1207	0			1207	0			1207	0	0		1207	0			1207	0			1207	0			1207	0			1207	0			1207	0
															1208	0			1208	0			1208	0	0		1208	0			1208	0			1208	0			1208	0			1208	0			1208	0
															1209	0			1209	0			1209	0	0		1209	0			1209	0			1209	0			1209	0			1209	0			1209	0
															1210	0			1210	0			1210	0	0		1210	0			1210	0			1210	0			1210	0			1210	0			1210	0
															1211	0			1211	0			1211	0	0		1211	0			1211	0			1211	0			1211	0			1211	0			1211	0
															1212	0			1212	0			1212	0	0		1212	0			1212	0			1212	0			1212	0			1212	0			1212	0
															1213	0			1213	0			1213	0	0		1213	0			1213	0			1213	0			1213	0			1213	0			1213	0
															1214	0			1214	0			1214	0	0		1214	0			1214	0			1214	0			1214	0			1214	0			1214	0
															1215	0			1215	0			1215	0	0		1215	0			1215	0			1215	0			1215	0			1215	0			1215	0
															1216	0			1216	0			1216	0	0		1216	0			1216	0			1216	0			1216	0			1216	0			1216	0
															1217	0			1217	0			1217	0	0		1217	0			1217	0			1217	0			1217	0			1217	0			1217	0
															1218	0			1218	0			1218	0	0		1218	0			1218	0			1218	0			1218	0			1218	0			1218	0
															1219	0			1219	0			1219	0	0		1219	0			1219	0			1219	0			1219	0			1219	0			1219	0
															1220	0			1220	0			1220	0	0		1220	0			1220	0			1220	0			1220	0			1220	0			1220	0
															1221	0			1221	0			1221	0	0		1221	0			1221	0			1221	0			1221	0			1221	0			1221	0
															1222	0			1222	0			1222	0	0		1222	0			1222	0			1222	0			1222	0			1222	0			1222	0
															1223	0			1223	0			1223	0	0		1223	0			1223	0			1223	0			1223	0			1223	0			1223	0
															1224	0			1224	0			1224	0	0		1224	0			1224	0			1224	0			1224	0			1224	0			1224	0
															1225	0			1225	0			1225	0	0		1225	0			1225	0			1225	0			1225	0			1225	0			1225	0
															1226	0			1226	0			1226	0	0		1226	0			1226	0			1226	0			1226	0			1226	0			1226	0
															1227	0			1227	0			1227	0	0		1227	0			1227	0			1227	0			1227	0			1227	0			1227	0
															1228	0			1228	0			1228	0	0		1228	0			1228	0			1228	0			1228	0			1228	0			1228	0
															1229	0			1229	0			1229	0	0		1229	0			1229	0			1229	0			1229	0			1229	0			1229	0
															1230	0			1230	0			1230	0	0		1230	0			1230	0			1230	0			1230	0			1230	0			1230	0
															1231	0			1231	0			1231	0	0		1231	0			1231	0			1231	0			1231	0			1231	0			1231	0
															1232	0			1232	0			1232	0	0		1232	0			1232	0			1232	0			1232	0			1232	0			1232	0
															1233	0			1233	0			1233	0	0		1233	0			1233	0			1233	0			1233	0			1233	0			1233	0
															1234	0			1234	0			1234	0	0		1234	0			1234	0			1234	0			1234	0			1234	0			1234	0
															1235	0			1235	0			1235	0	0		1235	0			1235	0			1235	0			1235	0			1235	0			1235	0
															1236	0			1236	0			1236	0	0		1236	0			1236	0			1236	0			1236	0			1236	0			1236	0
															1237	0			1237	0			1237	0	0		1237	0			1237	0			1237	0			1237	0			1237	0			1237	0
															1238	0			1238	0			1238	0	0		1238	0			1238	0			1238	0			1238	0			1238	0			1238	0
															1239	0			1239	0			1239	0	0		1239	0			1239	0			1239	0			1239	0			1239	0			1239	0
															1240	0			1240	0			1240	0	0		1240	0			1240	0			1240	0			1240	0			1240	0			1240	0
															1241	0			1241	0			1241	0	0		1241	0			1241	0			1241	0			1241	0			1241	0			1241	0
															1242	0			1242	0			1242	0	0		1242	0			1242	0			1242	0			1242	0			1242	0			1242	0
															1243	0			1243	0			1243	0	0		1243	0			1243	0			1243	0			1243	0			1243	0			1243	0
															1244	0			1244	0			1244	0	0		1244	0			1244	0			1244	0			1244	0			1244	0			1244	0
															1245	0			1245	0			1245	0	0		1245	0			1245	0			1245	0			1245	0			1245	0			1245	0
															1246	0			1246	0			1246	0	0		1246	0			1246	0			1246	0			1246	0			1246	0			1246	0
															1247	0			1247	0			1247	0	0		1247	0			1247	0			1247	0			1247	0			1247	0			1247	0
															1248	0			1248	0			1248	0	0		1248	0			1248	0			1248	0			1248	0			1248	0			1248	0
															1249	0			1249	0			1249	0	0		1249	0			1249	0			1249	0			1249	0			1249	0			1249	0
															1250	0			1250	0			1250	0	0		1250	0			1250	0			1250	0			1250	0			1250	0			1250	0
															1251	0			1251	0			1251	0	0		1251	0			1251	0			1251	0			1251	0			1251	0			1251	0
															1252	0			1252	0			1252	0	0		1252	0			1252	0			1252	0			1252	0			1252	0			1252	0
															1253	0			1253	0			1253	0	0		1253	0			1253	0			1253	0			1253	0			1253	0			1253	0
															1254	0			1254	0			1254	0	0		1254	0			1254	0			1254	0			1254	0			1254	0			1254	0
															1255	0			1255	0			1255	0	0		1255	0			1255	0			1255	0			1255	0			1255	0			1255	0
															1256	0			1256	0			1256	0	0		1256	0			1256	0			1256	0			1256	0			1256	0			1256	0
															1257	0			1257	0			1257	0	0		1257	0			1257	0			1257	0			1257	0			1257	0			1257	0
															1258	0			1258	0			1258	0	0		1258	0			1258	0			1258	0			1258	0			1258	0			1258	0
															1259	0			1259	0			1259	0	0		1259	0			1259	0			1259	0			1259	0			1259	0			1259	0
															1260	0			1260	0			1260	0	0		1260	0			1260	0			1260	0			1260	0			1260	0			1260	0
															1261	0			1261	0			1261	0	0		1261	0			1261	0			1261	0			1261	0			1261	0			1261	0
															1262	0			1262	0			1262	0	0		1262	0			1262	0			1262	0			1262	0			1262	0			1262	0
															1263	0			1263	0			1263	0	0		1263	0			1263	0			1263	0			1263	0			1263	0			1263	0
															1264	0			1264	0			1264	0	0		1264	0			1264	0			1264	0			1264	0			1264	0			1264	0
															1265	0			1265	0			1265	0	0		1265	0			1265	0			1265	0			1265	0			1265	0			1265	0
															1266	0			1266	0			1266	0	0		1266	0			1266	0			1266	0			1266	0			1266	0			1266	0
															1267	0			1267	0			1267	0	0		1267	0			1267	0			1267	0			1267	0			1267	0			1267	0
															1268	0			1268	0			1268	0	0		1268	0			1268	0			1268	0			1268	0			1268	0			1268	0
															1269	0			1269	0			1269	0	0		1269	0			1269	0			1269	0			1269	0			1269	0			1269	0
															1270	0			1270	0			1270	0	0		1270	0			1270	0			1270	0			1270	0			1270	0			1270	0
															1271	0			1271	0			1271	0	0		1271	0			1271	0			1271	0			1271	0			1271	0			1271	0
															1272	0			1272	0			1272	0	0		1272	0			1272	0			1272	0			1272	0			1272	0			1272	0
															1273	0			1273	0			1273	0	0		1273	0			1273	0			1273	0			1273	0			1273	0			1273	0
															1274	0			1274	0			1274	0	0		1274	0			1274	0			1274	0			1274	0			1274	0			1274	0
															1275	0			1275	0			1275	0	0		1275	0			1275	0			1275	0			1275	0			1275	0			1275	0
															1276	0			1276	0			1276	0	0		1276	0			1276	0			1276	0			1276	0			1276	0			1276	0
															1277	0			1277	0			1277	0	0		1277	0			1277	0			1277	0			1277	0			1277	0			1277	0
															1278	0			1278	0			1278	0	0		1278	0			1278	0			1278	0			1278	0			1278	0			1278	0
															1279	0			1279	0			1279	0	0		1279	0			1279	0			1279	0			1279	0			1279	0			1279	0
															1280	0			1280	0			1280	0	0		1280	0			1280	0			1280	0			1280	0			1280	0			1280	0
															1281	0			1281	0			1281	0	0		1281	0			1281	0			1281	0			1281	0			1281	0			1281	0
															1282	0			1282	0			1282	1	0		1282	0			1282	0			1282	0			1282	0			1282	0			1282	0
															1283	0			1283	0			1283	1	0		1283	0			1283	0			1283	0			1283	0			1283	0			1283	0
															1284	0			1284	0			1284	1	0		1284	0			1284	0			1284	0			1284	0			1284	0			1284	0
															1285	0			1285	0			1285	1	0		1285	0			1285	0			1285	0			1285	0			1285	0			1285	0
															1286	0			1286	0			1286	1	0		1286	0			1286	0			1286	0			1286	0			1286	0			1286	0
															1287	0			1287	0			1287	1	0		1287	0			1287	0			1287	0			1287	0			1287	0			1287	0
															1288	0			1288	0			1288	1	0		1288	0			1288	0			1288	0			1288	0			1288	0			1288	0
															1289	0			1289	0			1289	1	0		1289	0			1289	0			1289	0			1289	0			1289	0			1289	0
															1290	0			1290	0			1290	1	0		1290	0			1290	0			1290	0			1290	0			1290	0			1290	0
															1291	0			1291	0			1291	1	0		1291	0			1291	0			1291	0			1291	0			1291	0			1291	0
															1292	0			1292	0			1292	1	0		1292	0			1292	0			1292	0			1292	0			1292	0			1292	0
															1293	0			1293	0			1293	1	0		1293	0			1293	0			1293	0			1293	0			1293	0			1293	0
															1294	0			1294	0			1294	0	0		1294	0			1294	0			1294	0			1294	0			1294	0			1294	0
															1295	0			1295	0			1295	0	0		1295	0			1295	0			1295	0			1295	0			1295	0			1295	0
															1296	0			1296	0			1296	0	0		1296	0			1296	0			1296	0			1296	0			1296	0			1296	0
															1297	0			1297	0			1297	0	0		1297	0			1297	0			1297	0			1297	0			1297	0			1297	0
															1298	0			1298	0			1298	0	0		1298	0			1298	0			1298	0			1298	0			1298	0			1298	0
															1299	0			1299	0			1299	0	0		1299	0			1299	0			1299	0			1299	0			1299	0			1299	0
															1300	0			1300	0			1300	0	0		1300	0			1300	0			1300	0			1300	0			1300	0			1300	0
															1301	0			1301	0			1301	0	0		1301	0			1301	0			1301	0			1301	0			1301	0			1301	0
															1302	0			1302	0			1302	0	0		1302	0			1302	0			1302	0			1302	0			1302	0			1302	0
															1303	0			1303	0			1303	0	0		1303	0			1303	0			1303	0			1303	0			1303	0			1303	0
															1304	0			1304	0			1304	0	0		1304	0			1304	0			1304	0			1304	0			1304	0			1304	0
															1305	0			1305	0			1305	0	0		1305	0			1305	0			1305	0			1305	0			1305	0			1305	0
															1306	0			1306	0			1306	0	0		1306	0			1306	0			1306	0			1306	0			1306	0			1306	0
															1307	0			1307	0			1307	0	0		1307	0			1307	0			1307	0			1307	0			1307	0			1307	0
															1308	0			1308	0			1308	0	0		1308	0			1308	0			1308	0			1308	0			1308	0			1308	0
															1309	0			1309	0			1309	0	0		1309	0			1309	0			1309	0			1309	0			1309	0			1309	0
															1310	0			1310	0			1310	0	0		1310	0			1310	0			1310	0			1310	0			1310	0			1310	0
															1311	0			1311	0			1311	0	0		1311	0			1311	0			1311	0			1311	0			1311	0			1311	0
															1312	0			1312	0			1312	0	0		1312	0			1312	0			1312	0			1312	0			1312	0			1312	0
															1313	0			1313	0			1313	0	0		1313	0			1313	0			1313	0			1313	0			1313	0			1313	0
															1314	0			1314	0			1314	0	0		1314	0			1314	0			1314	0			1314	0			1314	0			1314	0
															1315	0			1315	0			1315	0	0		1315	0			1315	0			1315	0			1315	0			1315	0			1315	0
															1316	0			1316	0			1316	0	0		1316	0			1316	0			1316	0			1316	0			1316	0			1316	0
															1317	0			1317	0			1317	0	0		1317	0			1317	0			1317	0			1317	0			1317	0			1317	0
															1318	0			1318	0			1318	0	0		1318	0			1318	0			1318	0			1318	0			1318	0			1318	0
															1319	0			1319	0			1319	0	0		1319	0			1319	0			1319	0			1319	0			1319	0			1319	0
															1320	0			1320	0			1320	0	0		1320	0			1320	0			1320	0			1320	0			1320	0			1320	0
															1321	0			1321	0			1321	0	0		1321	0			1321	0			1321	0			1321	0			1321	0			1321	0
															1322	0			1322	0			1322	0	0		1322	0			1322	0			1322	0			1322	0			1322	0			1322	0
															1323	0			1323	0			1323	0	0		1323	0			1323	0			1323	0			1323	0			1323	0			1323	0
															1324	0			1324	0			1324	0	0		1324	0			1324	0			1324	0			1324	0			1324	0			1324	0
															1325	0			1325	0			1325	0	0		1325	0			1325	0			1325	0			1325	0			1325	0			1325	0
															1326	0			1326	0			1326	0	0		1326	0			1326	0			1326	0			1326	0			1326	0			1326	0
															1327	0			1327	0			1327	0	0		1327	0			1327	0			1327	0			1327	0			1327	0			1327	0
															1328	0			1328	0			1328	0	0		1328	0			1328	0			1328	0			1328	0			1328	0			1328	0
															1329	0			1329	0			1329	0	0		1329	0			1329	0			1329	0			1329	0			1329	0			1329	0
															1330	0			1330	0			1330	0	0		1330	0			1330	0			1330	0			1330	0			1330	0			1330	0
															1331	0			1331	0			1331	0	0		1331	0			1331	0			1331	0			1331	0			1331	0			1331	0
															1332	0			1332	0			1332	0	0		1332	0			1332	0			1332	0			1332	0			1332	0			1332	0
															1333	0			1333	0			1333	0	0		1333	0			1333	0			1333	0			1333	0			1333	0			1333	0
															1334	0			1334	0			1334	0	0		1334	0			1334	0			1334	0			1334	0			1334	0			1334	0
															1335	0			1335	0			1335	0	0		1335	0			1335	0			1335	0			1335	0			1335	0			1335	0
															1336	0			1336	0			1336	0	0		1336	0			1336	0			1336	0			1336	0			1336	0			1336	0
															1337	0			1337	0			1337	0	0		1337	0			1337	0			1337	0			1337	0			1337	0			1337	0
															1338	0			1338	0			1338	0	0		1338	0			1338	0			1338	0			1338	0			1338	0			1338	0
															1339	0			1339	0			1339	0	0		1339	0			1339	0			1339	0			1339	0			1339	0			1339	0
															1340	0			1340	0			1340	0	0		1340	0			1340	0			1340	0			1340	0			1340	0			1340	0
															1341	0			1341	0			1341	0	0		1341	0			1341	0			1341	0			1341	0			1341	0			1341	0
															1342	0			1342	0			1342	0	0		1342	0			1342	0			1342	0			1342	0			1342	0			1342	0
															1343	0			1343	0			1343	0	0		1343	0			1343	0			1343	0			1343	0			1343	0			1343	0
															1344	0			1344	0			1344	0	0		1344	0			1344	0			1344	0			1344	0			1344	0			1344	0
															1345	0			1345	0			1345	0	0		1345	0			1345	0			1345	0			1345	0			1345	0			1345	0
															1346	0			1346	0			1346	0	0		1346	0			1346	0			1346	0			1346	0			1346	0			1346	0
															1347	0			1347	0			1347	0	0		1347	0			1347	0			1347	0			1347	0			1347	0			1347	0
															1348	0			1348	0			1348	0	0		1348	0			1348	0			1348	0			1348	0			1348	0			1348	0
															1349	0			1349	0			1349	0	0		1349	0			1349	0			1349	0			1349	0			1349	0			1349	0
															1350	0			1350	0			1350	0	0		1350	0			1350	0			1350	0			1350	0			1350	0			1350	0
															1351	0			1351	0			1351	0	0		1351	0			1351	0			1351	0			1351	0			1351	0			1351	0
															1352	0			1352	0			1352	0	0		1352	0			1352	0			1352	0			1352	0			1352	0			1352	0
															1353	0			1353	0			1353	0	0		1353	0			1353	0			1353	0			1353	0			1353	0			1353	0
															1354	0			1354	0			1354	0	0		1354	0			1354	0			1354	0			1354	0			1354	0			1354	0
															1355	0			1355	0			1355	0	0		1355	0			1355	0			1355	0			1355	0			1355	0			1355	0
															1356	0			1356	0			1356	0	0		1356	0			1356	0			1356	0			1356	0			1356	0			1356	0
															1357	0			1357	0			1357	0	0		1357	0			1357	0			1357	0			1357	0			1357	0			1357	0
															1358	0			1358	0			1358	0	0		1358	0			1358	0			1358	0			1358	0			1358	0			1358	0
															1359	0			1359	0			1359	0	0		1359	0			1359	0			1359	0			1359	0			1359	0			1359	0
															1360	0			1360	0			1360	1	0		1360	0			1360	0			1360	0			1360	0			1360	0			1360	0
															1361	0			1361	0			1361	1	0		1361	0			1361	0			1361	0			1361	0			1361	0			1361	0
															1362	0			1362	0			1362	1	0		1362	0			1362	0			1362	0			1362	0			1362	0			1362	0
															1363	0			1363	0			1363	1	0		1363	0			1363	0			1363	0			1363	0			1363	0			1363	0
															1364	0			1364	0			1364	1	0		1364	0			1364	0			1364	0			1364	0			1364	0			1364	0
															1365	0			1365	0			1365	1	0		1365	0			1365	0			1365	0			1365	0			1365	0			1365	0
															1366	0			1366	0			1366	1	0		1366	0			1366	0			1366	0			1366	0			1366	0			1366	0
															1367	0			1367	0			1367	1	0		1367	0			1367	0			1367	0			1367	0			1367	0			1367	0
															1368	0			1368	0			1368	1	0		1368	0			1368	0			1368	0			1368	0			1368	0			1368	0
															1369	0			1369	0			1369	1	0		1369	0			1369	0			1369	0			1369	0			1369	0			1369	0
															1370	0			1370	0			1370	1	0		1370	0			1370	0			1370	0			1370	0			1370	0			1370	0
															1371	0			1371	0			1371	1	0		1371	0			1371	0			1371	0			1371	0			1371	0			1371	0
															1372	0			1372	0			1372	1	0		1372	0			1372	0			1372	0			1372	0			1372	0			1372	0
															1373	0			1373	0			1373	1	0		1373	0			1373	0			1373	0			1373	0			1373	0			1373	0
															1374	0			1374	0			1374	1	0		1374	0			1374	0			1374	0			1374	0			1374	0			1374	0
															1375	0			1375	0			1375	0	0		1375	0			1375	0			1375	0			1375	0			1375	0			1375	0
															1376	0			1376	0			1376	0	0		1376	0			1376	0			1376	0			1376	0			1376	0			1376	0
															1377	0			1377	0			1377	0	0		1377	0			1377	0			1377	0			1377	0			1377	0			1377	0
															1378	0			1378	0			1378	0	0		1378	0			1378	0			1378	0			1378	0			1378	0			1378	0
															1379	0			1379	0			1379	0	0		1379	0			1379	0			1379	0			1379	0			1379	0			1379	0
															1380	0			1380	0			1380	0	0		1380	0			1380	0			1380	0			1380	0			1380	0			1380	0
															1381	0			1381	0			1381	0	0		1381	0			1381	0			1381	0			1381	0			1381	0			1381	0
															1382	0			1382	0			1382	0	0		1382	0			1382	0			1382	0			1382	0			1382	0			1382	0
															1383	0			1383	0			1383	0	0		1383	0			1383	0			1383	0			1383	0			1383	0			1383	0
															1384	0			1384	0			1384	0	0		1384	0			1384	0			1384	0			1384	0			1384	0			1384	0
															1385	0			1385	0			1385	0	0		1385	0			1385	0			1385	0			1385	0			1385	0			1385	0
															1386	0			1386	0			1386	0	0		1386	0			1386	0			1386	0			1386	0			1386	0			1386	0
															1387	0			1387	0			1387	0	0		1387	0			1387	0			1387	0			1387	0			1387	0			1387	0
															1388	0			1388	0			1388	0	0		1388	0			1388	0			1388	0			1388	0			1388	0			1388	0
															1389	0			1389	0			1389	0	0		1389	0			1389	0			1389	0			1389	0			1389	0			1389	0
															1390	0			1390	0			1390	0	0		1390	0			1390	0			1390	0			1390	0			1390	0			1390	0
															1391	0			1391	0			1391	0	0		1391	0			1391	0			1391	0			1391	0			1391	0			1391	0
															1392	0			1392	0			1392	0	0		1392	0			1392	0			1392	0			1392	0			1392	0			1392	0
															1393	0			1393	0			1393	0	0		1393	0			1393	0			1393	0			1393	0			1393	0			1393	0
															1394	0			1394	0			1394	0	0		1394	0			1394	0			1394	0			1394	0			1394	0			1394	0
															1395	0			1395	0			1395	0	0		1395	0			1395	0			1395	0			1395	0			1395	0			1395	0
															1396	0			1396	0			1396	0	0		1396	0			1396	0			1396	0			1396	0			1396	0			1396	0
															1397	0			1397	0			1397	0	0		1397	0			1397	0			1397	0			1397	0			1397	0			1397	0
															1398	0			1398	0			1398	0	0		1398	0			1398	0			1398	0			1398	0			1398	0			1398	0
															1399	0			1399	0			1399	0	0		1399	0			1399	0			1399	0			1399	0			1399	0			1399	0
															1400	0			1400	0			1400	0	0		1400	0			1400	0			1400	0			1400	0			1400	0			1400	0
															1401	0			1401	0			1401	1	0		1401	0			1401	0			1401	0			1401	0			1401	0			1401	0
															1402	0			1402	0			1402	1	0		1402	0			1402	0			1402	0			1402	0			1402	0			1402	0
															1403	0			1403	0			1403	1	0		1403	0			1403	0			1403	0			1403	0			1403	0			1403	0
															1404	0			1404	0			1404	1	0		1404	0			1404	0			1404	0			1404	0			1404	0			1404	0
															1405	0			1405	0			1405	1	0		1405	0			1405	0			1405	0			1405	0			1405	0			1405	0
															1406	0			1406	0			1406	1	0		1406	0			1406	0			1406	0			1406	0			1406	0			1406	0
															1407	0			1407	0			1407	1	0		1407	0			1407	0			1407	0			1407	0			1407	0			1407	0
															1408	0			1408	0			1408	1	0		1408	0			1408	0			1408	0			1408	0			1408	0			1408	0
															1409	0			1409	0			1409	1	0		1409	0			1409	0			1409	0			1409	0			1409	0			1409	0
															1410	0			1410	0			1410	1	0		1410	0			1410	0			1410	0			1410	0			1410	0			1410	0
															1411	0			1411	0			1411	1	0		1411	0			1411	0			1411	0			1411	0			1411	0			1411	0
															1412	0			1412	0			1412	0	0		1412	0			1412	0			1412	0			1412	0			1412	0			1412	0
															1413	0			1413	0			1413	0	0		1413	0			1413	0			1413	0			1413	0			1413	0			1413	0
															1414	0			1414	0			1414	0	0		1414	0			1414	0			1414	0			1414	0			1414	0			1414	0
															1415	0			1415	0			1415	0	0		1415	0			1415	0			1415	0			1415	0			1415	0			1415	0
															1416	0			1416	0			1416	0	0		1416	0			1416	0			1416	0			1416	0			1416	0			1416	0
															1417	0			1417	0			1417	1	0		1417	0			1417	0			1417	0			1417	0			1417	0			1417	0
															1418	0			1418	0			1418	1	0		1418	0			1418	0			1418	0			1418	0			1418	0			1418	0
															1419	0			1419	0			1419	1	0		1419	0			1419	0			1419	0			1419	0			1419	0			1419	0
															1420	0			1420	0			1420	1	0		1420	0			1420	0			1420	0			1420	0			1420	0			1420	0
															1421	0			1421	0			1421	1	0		1421	0			1421	0			1421	0			1421	0			1421	0			1421	0
															1422	0			1422	0			1422	1	0		1422	0			1422	0			1422	0			1422	0			1422	0			1422	0
															1423	0			1423	0			1423	1	0		1423	0			1423	0			1423	0			1423	0			1423	0			1423	0
															1424	0			1424	0			1424	1	0		1424	0			1424	0			1424	0			1424	0			1424	0			1424	0
															1425	0			1425	0			1425	1	0		1425	0			1425	0			1425	0			1425	0			1425	0			1425	0
															1426	0			1426	0			1426	1	0		1426	0			1426	0			1426	0			1426	0			1426	0			1426	0
															1427	0			1427	0			1427	1	0		1427	0			1427	0			1427	0			1427	0			1427	0			1427	0
															1428	0			1428	0			1428	1	0		1428	0			1428	0			1428	0			1428	0			1428	0			1428	0
															1429	0			1429	0			1429	1	0		1429	0			1429	0			1429	0			1429	0			1429	0			1429	0
															1430	0			1430	0			1430	1	0		1430	0			1430	0			1430	0			1430	0			1430	0			1430	0
															1431	0			1431	0			1431	0	0		1431	0			1431	0			1431	0			1431	0			1431	0			1431	0
															1432	0			1432	0			1432	0	0		1432	0			1432	0			1432	0			1432	0			1432	0			1432	0
															1433	0			1433	0			1433	0	0		1433	0			1433	0			1433	0			1433	0			1433	0			1433	0
															1434	0			1434	0			1434	0	0		1434	0			1434	0			1434	0			1434	0			1434	0			1434	0
															1435	0			1435	0			1435	0	0		1435	0			1435	0			1435	0			1435	0			1435	0			1435	0
															1436	0			1436	0			1436	0	0		1436	0			1436	0			1436	0			1436	0			1436	0			1436	0
															1437	0			1437	0			1437	0	0		1437	0			1437	0			1437	0			1437	0			1437	0			1437	0
															1438	0			1438	0			1438	0	0		1438	0			1438	0			1438	0			1438	0			1438	0			1438	0
															1439	0			1439	0			1439	0	0		1439	0			1439	0			1439	0			1439	0			1439	0			1439	0
															1440	0			1440	0			1440	0	0		1440	0			1440	0			1440	0			1440	0			1440	0			1440	0
															1441	0			1441	0			1441	0	0		1441	0			1441	0			1441	0			1441	0			1441	0			1441	0
															1442	0			1442	0			1442	0	0		1442	0			1442	0			1442	0			1442	0			1442	0			1442	0
															1443	0			1443	0			1443	0	0		1443	0			1443	0			1443	0			1443	0			1443	0			1443	0
															1444	0			1444	0			1444	0	0		1444	0			1444	0			1444	0			1444	0			1444	0			1444	0
															1445	0			1445	0			1445	0	0		1445	0			1445	0			1445	0			1445	0			1445	0			1445	0
															1446	0			1446	0			1446	0	0		1446	0			1446	0			1446	0			1446	0			1446	0			1446	0
															1447	0			1447	0			1447	0	0		1447	0			1447	0			1447	0			1447	0			1447	0			1447	0
															1448	0			1448	0			1448	0	0		1448	0			1448	0			1448	0			1448	0			1448	0			1448	0
															1449	0			1449	0			1449	0	0		1449	0			1449	0			1449	0			1449	0			1449	0			1449	0
															1450	0			1450	0			1450	0	0		1450	0			1450	0			1450	0			1450	0			1450	0			1450	0
															1451	0			1451	0			1451	0	0		1451	0			1451	0			1451	0			1451	0			1451	0			1451	0
															1452	0			1452	0			1452	0	0		1452	0			1452	0			1452	0			1452	0			1452	0			1452	0
															1453	0			1453	0			1453	0	0		1453	0			1453	0			1453	0			1453	0			1453	0			1453	0
															1454	0			1454	0			1454	0	0		1454	0			1454	0			1454	0			1454	0			1454	0			1454	0
															1455	0			1455	0			1455	0	0		1455	0			1455	0			1455	0			1455	0			1455	0			1455	0
															1456	0			1456	0			1456	0	0		1456	0			1456	0			1456	0			1456	0			1456	0			1456	0
															1457	0			1457	0			1457	0	0		1457	0			1457	0			1457	0			1457	0			1457	0			1457	0
															1458	0			1458	0			1458	0	0		1458	0			1458	0			1458	0			1458	0			1458	0			1458	0
															1459	0			1459	0			1459	0	0		1459	0			1459	0			1459	0			1459	0			1459	0			1459	0
															1460	0			1460	0			1460	0	0		1460	0			1460	0			1460	0			1460	0			1460	0			1460	0
															1461	0			1461	0			1461	0	0		1461	0			1461	0			1461	0			1461	0			1461	0			1461	0
															1462	0			1462	0			1462	0	0		1462	0			1462	0			1462	0			1462	0			1462	0			1462	0
															1463	0			1463	0			1463	0	0		1463	0			1463	0			1463	0			1463	0			1463	0			1463	0
															1464	0			1464	0			1464	0	0		1464	0			1464	0			1464	0			1464	0			1464	0			1464	0
															1465	0			1465	0			1465	0	0		1465	0			1465	0			1465	0			1465	0			1465	0			1465	0
															1466	0			1466	0			1466	0	0		1466	0			1466	0			1466	0			1466	0			1466	0			1466	0
															1467	0			1467	0			1467	0	0		1467	0			1467	0			1467	0			1467	0			1467	0			1467	0
															1468	0			1468	0			1468	0	0		1468	0			1468	0			1468	0			1468	0			1468	0			1468	0
															1469	0			1469	0			1469	0	0		1469	0			1469	0			1469	0			1469	0			1469	0			1469	0
															1470	0			1470	0			1470	0	0		1470	0			1470	0			1470	0			1470	0			1470	0			1470	0
															1471	0			1471	0			1471	0	0		1471	0			1471	0			1471	0			1471	0			1471	0			1471	0
															1472	0			1472	0			1472	0	0		1472	0			1472	0			1472	0			1472	0			1472	0			1472	0
															1473	0			1473	0			1473	0	0		1473	0			1473	0			1473	0			1473	0			1473	0			1473	0
															1474	0			1474	0			1474	0	0		1474	0			1474	0			1474	0			1474	0			1474	0			1474	0
															1475	0			1475	0			1475	0	0		1475	0			1475	0			1475	0			1475	0			1475	0			1475	0
															1476	0			1476	0			1476	0	0		1476	0			1476	0			1476	0			1476	0			1476	0			1476	0
															1477	0			1477	0			1477	0	0		1477	0			1477	0			1477	0			1477	0			1477	0			1477	0
															1478	0			1478	0			1478	0	0		1478	0			1478	0			1478	0			1478	0			1478	0			1478	0
															1479	0			1479	0			1479	0	0		1479	0			1479	0			1479	0			1479	0			1479	0			1479	0
															1480	0			1480	0			1480	0	0		1480	0			1480	0			1480	0			1480	0			1480	0			1480	0
															1481	0			1481	0			1481	0	0		1481	0			1481	0			1481	0			1481	0			1481	0			1481	0
															1482	0			1482	0			1482	0	0		1482	0			1482	0			1482	0			1482	0			1482	0			1482	0
															1483	0			1483	0			1483	0	0		1483	0			1483	0			1483	0			1483	0			1483	0			1483	0
															1484	0			1484	0			1484	0	0		1484	0			1484	0			1484	0			1484	0			1484	0			1484	0
															1485	0			1485	0			1485	0	0		1485	0			1485	0			1485	0			1485	0			1485	0			1485	0
															1486	0			1486	0			1486	0	0		1486	0			1486	0			1486	0			1486	0			1486	0			1486	0
															1487	0			1487	0			1487	0	0		1487	0			1487	0			1487	0			1487	0			1487	0			1487	0
															1488	0			1488	0			1488	0	0		1488	0			1488	0			1488	0			1488	0			1488	0			1488	0
															1489	0			1489	0			1489	0	0		1489	0			1489	0			1489	0			1489	0			1489	0			1489	0
															1490	0			1490	0			1490	0	0		1490	0			1490	0			1490	0			1490	0			1490	0			1490	0
															1491	0			1491	0			1491	0	0		1491	0			1491	0			1491	0			1491	0			1491	0			1491	0
															1492	0			1492	0			1492	0	0		1492	0			1492	0			1492	0			1492	0			1492	0			1492	0
															1493	0			1493	0			1493	0	0		1493	0			1493	0			1493	0			1493	0			1493	0			1493	0
															1494	0			1494	0			1494	0	0		1494	0			1494	0			1494	0			1494	0			1494	0			1494	0
															1495	0			1495	0			1495	0	0		1495	0			1495	0			1495	0			1495	0			1495	0			1495	0
															1496	0			1496	0			1496	0	0		1496	0			1496	0			1496	0			1496	0			1496	0			1496	0
															1497	0			1497	0			1497	0	0		1497	0			1497	0			1497	0			1497	0			1497	0			1497	0
															1498	0			1498	0			1498	0	0		1498	0			1498	0			1498	0			1498	0			1498	0			1498	0
															1499	0			1499	0			1499	0	0		1499	0			1499	0			1499	0			1499	0			1499	0			1499	0
															1500	0			1500	0			1500	0	0		1500	0			1500	0			1500	0			1500	0			1500	0			1500	0
															1501	0			1501	0			1501	0	0		1501	0			1501	0			1501	0			1501	0			1501	0			1501	0
															1502	0			1502	0			1502	0	0		1502	0			1502	0			1502	0			1502	0			1502	0			1502	0
															1503	0			1503	0			1503	0	0		1503	0			1503	0			1503	0			1503	0			1503	0			1503	0
															1504	0			1504	0			1504	0	0		1504	0			1504	0			1504	0			1504	0			1504	0			1504	0
															1505	0			1505	0			1505	0	0		1505	0			1505	0			1505	0			1505	0			1505	0			1505	0
															1506	0			1506	0			1506	0	0		1506	0			1506	0			1506	0			1506	0			1506	0			1506	0
															1507	0			1507	0			1507	0	0		1507	0			1507	0			1507	0			1507	0			1507	0			1507	0
															1508	0			1508	0			1508	0	0		1508	0			1508	0			1508	0			1508	0			1508	0			1508	0
															1509	0			1509	0			1509	0	0		1509	0			1509	0			1509	0			1509	0			1509	0			1509	0
															1510	0			1510	0			1510	0	0		1510	0			1510	0			1510	0			1510	0			1510	0			1510	0
															1511	0			1511	0			1511	0	0		1511	0			1511	0			1511	0			1511	0			1511	0			1511	0
															1512	0			1512	0			1512	0	0		1512	0			1512	0			1512	0			1512	0			1512	0			1512	0
															1513	0			1513	0			1513	0	0		1513	0			1513	0			1513	0			1513	0			1513	0			1513	0
															1514	0			1514	0			1514	0	0		1514	0			1514	0			1514	0			1514	0			1514	0			1514	0
															1515	0			1515	0			1515	0	0		1515	0			1515	0			1515	0			1515	0			1515	0			1515	0
															1516	0			1516	0			1516	0	0		1516	0			1516	0			1516	0			1516	0			1516	0			1516	0
															1517	0			1517	0			1517	0	0		1517	0			1517	0			1517	0			1517	0			1517	0			1517	0
															1518	0			1518	0			1518	0	0		1518	0			1518	0			1518	0			1518	0			1518	0			1518	0
															1519	0			1519	0			1519	0	0		1519	0			1519	0			1519	0			1519	0			1519	0			1519	0
															1520	0			1520	0			1520	0	0		1520	0			1520	0			1520	0			1520	0			1520	0			1520	0
															1521	0			1521	0			1521	0	0		1521	0			1521	0			1521	0			1521	0			1521	0			1521	0
															1522	0			1522	0			1522	0	0		1522	0			1522	0			1522	0			1522	0			1522	0			1522	0
															1523	0			1523	0			1523	0	0		1523	0			1523	0			1523	0			1523	0			1523	0			1523	0
															1524	0			1524	0			1524	0	0		1524	0			1524	0			1524	0			1524	0			1524	0			1524	0
															1525	0			1525	0			1525	0	0		1525	0			1525	0			1525	0			1525	0			1525	0			1525	0
															1526	0			1526	0			1526	0	0		1526	0			1526	0			1526	0			1526	0			1526	0			1526	0
															1527	0			1527	0			1527	1	0		1527	0			1527	0			1527	0			1527	0			1527	0			1527	0
															1528	0			1528	0			1528	1	0		1528	0			1528	0			1528	0			1528	0			1528	0			1528	0
															1529	0			1529	0			1529	1	0		1529	0			1529	0			1529	0			1529	0			1529	0			1529	0
															1530	0			1530	0			1530	1	0		1530	0			1530	0			1530	0			1530	0			1530	0			1530	0
															1531	0			1531	0			1531	1	0		1531	0			1531	0			1531	0			1531	0			1531	0			1531	0
															1532	0			1532	0			1532	1	0		1532	0			1532	0			1532	0			1532	0			1532	0			1532	0
															1533	0			1533	0			1533	1	0		1533	0			1533	0			1533	0			1533	0			1533	0			1533	0
															1534	0			1534	0			1534	1	0		1534	0			1534	0			1534	0			1534	0			1534	0			1534	0
															1535	0			1535	0			1535	1	0		1535	0			1535	0			1535	0			1535	0			1535	0			1535	0
															1536	0			1536	0			1536	1	0		1536	0			1536	0			1536	0			1536	0			1536	0			1536	0
															1537	0			1537	0			1537	1	0		1537	0			1537	0			1537	0			1537	0			1537	0			1537	0
															1538	0			1538	0			1538	1	0		1538	0			1538	0			1538	0			1538	0			1538	0			1538	0
															1539	0			1539	0			1539	1	0		1539	0			1539	0			1539	0			1539	0			1539	0			1539	0
															1540	0			1540	0			1540	1	0		1540	0			1540	0			1540	0			1540	0			1540	0			1540	0
															1541	0			1541	0			1541	1	0		1541	0			1541	0			1541	0			1541	0			1541	0			1541	0
															1542	0			1542	0			1542	1	0		1542	0			1542	0			1542	0			1542	0			1542	0			1542	0
															1543	0			1543	0			1543	1	0		1543	0			1543	0			1543	0			1543	0			1543	0			1543	0
															1544	0			1544	0			1544	1	0		1544	0			1544	0			1544	0			1544	0			1544	0			1544	0
															1545	0			1545	0			1545	1	0		1545	0			1545	0			1545	0			1545	0			1545	0			1545	0
															1546	0			1546	0			1546	1	0		1546	0			1546	0			1546	0			1546	0			1546	0			1546	0
															1547	0			1547	0			1547	1	0		1547	0			1547	0			1547	0			1547	0			1547	0			1547	0
															1548	0			1548	0			1548	1	0		1548	0			1548	0			1548	0			1548	0			1548	0			1548	0
															1549	0			1549	0			1549	1	0		1549	0			1549	0			1549	0			1549	0			1549	0			1549	0
															1550	0			1550	0			1550	1	0		1550	0			1550	0			1550	0			1550	0			1550	0			1550	0
															1551	0			1551	0			1551	1	0		1551	0			1551	0			1551	0			1551	0			1551	0			1551	0
															1552	0			1552	0			1552	1	0		1552	0			1552	0			1552	0			1552	0			1552	0			1552	0
															1553	0			1553	0			1553	1	0		1553	0			1553	0			1553	0			1553	0			1553	0			1553	0
															1554	0			1554	0			1554	1	0		1554	0			1554	0			1554	0			1554	0			1554	0			1554	0
															1555	0			1555	0			1555	1	0		1555	0			1555	0			1555	0			1555	0			1555	0			1555	0
															1556	0			1556	0			1556	1	0		1556	0			1556	0			1556	0			1556	0			1556	0			1556	0
															1557	0			1557	0			1557	1	0		1557	0			1557	0			1557	0			1557	0			1557	0			1557	0
															1558	0			1558	0			1558	1	0		1558	0			1558	0			1558	0			1558	0			1558	0			1558	0
															1559	0			1559	0			1559	1	0		1559	0			1559	0			1559	0			1559	0			1559	0			1559	0
															1560	0			1560	0			1560	1	0		1560	0			1560	0			1560	0			1560	0			1560	0			1560	0
															1561	0			1561	0			1561	1	0		1561	0			1561	0			1561	0			1561	0			1561	0			1561	0
															1562	0			1562	0			1562	1	0		1562	0			1562	0			1562	0			1562	0			1562	0			1562	0
															1563	0			1563	0			1563	1	0		1563	0			1563	0			1563	0			1563	0			1563	0			1563	0
															1564	0			1564	0			1564	1	0		1564	0			1564	0			1564	0			1564	0			1564	0			1564	0
															1565	0			1565	0			1565	1	0		1565	0			1565	0			1565	0			1565	0			1565	0			1565	0
															1566	0			1566	0			1566	1	0		1566	0			1566	0			1566	0			1566	0			1566	0			1566	0
															1567	0			1567	0			1567	0	0		1567	0			1567	0			1567	0			1567	0			1567	0			1567	0
															1568	0			1568	0			1568	0	0		1568	0			1568	0			1568	0			1568	0			1568	0			1568	0
															1569	0			1569	0			1569	0	0		1569	0			1569	0			1569	0			1569	0			1569	0			1569	0
															1570	0			1570	0			1570	0	0		1570	0			1570	0			1570	0			1570	0			1570	0			1570	0
															1571	0			1571	0			1571	0	0		1571	0			1571	0			1571	0			1571	0			1571	0			1571	0
															1572	0			1572	0			1572	0	0		1572	0			1572	0			1572	0			1572	0			1572	0			1572	0
															1573	0			1573	0			1573	0	0		1573	0			1573	0			1573	0			1573	0			1573	0			1573	0
															1574	0			1574	0			1574	0	0		1574	0			1574	0			1574	0			1574	0			1574	0			1574	0
															1575	0			1575	0			1575	0	0		1575	0			1575	0			1575	0			1575	0			1575	0			1575	0
															1576	0			1576	0			1576	0	0		1576	0			1576	0			1576	0			1576	0			1576	0			1576	0
															1577	0			1577	0			1577	0	0		1577	0			1577	0			1577	0			1577	0			1577	0			1577	0
															1578	0			1578	0			1578	0	0		1578	0			1578	0			1578	0			1578	0			1578	0			1578	0
															1579	0			1579	0			1579	0	0		1579	0			1579	0			1579	0			1579	0			1579	0			1579	0
															1580	0			1580	0			1580	0	0		1580	0			1580	0			1580	0			1580	0			1580	0			1580	0
															1581	0			1581	0			1581	0	0		1581	0			1581	0			1581	0			1581	0			1581	0			1581	0
															1582	0			1582	0			1582	0	0		1582	0			1582	0			1582	0			1582	0			1582	0			1582	0
															1583	0			1583	0			1583	0	0		1583	0			1583	0			1583	0			1583	0			1583	0			1583	0
															1584	0			1584	0			1584	0	0		1584	0			1584	0			1584	0			1584	0			1584	0			1584	0
															1585	0			1585	0			1585	0	0		1585	0			1585	0			1585	0			1585	0			1585	0			1585	0
															1586	0			1586	0			1586	0	0		1586	0			1586	0			1586	0			1586	0			1586	0			1586	0
															1587	0			1587	0			1587	0	0		1587	0			1587	0			1587	0			1587	0			1587	0			1587	0
															1588	0			1588	0			1588	0	0		1588	0			1588	0			1588	0			1588	0			1588	0			1588	0
															1589	0			1589	0			1589	0	0		1589	0			1589	0			1589	0			1589	0			1589	0			1589	0
															1590	0			1590	0			1590	0	0		1590	0			1590	0			1590	0			1590	0			1590	0			1590	0
															1591	0			1591	0			1591	0	0		1591	0			1591	0			1591	0			1591	0			1591	0			1591	0
															1592	0			1592	0			1592	0	0		1592	0			1592	0			1592	0			1592	0			1592	0			1592	0
															1593	0			1593	0			1593	1	0		1593	0			1593	0			1593	0			1593	0			1593	0			1593	0
															1594	0			1594	0			1594	1	0		1594	0			1594	0			1594	0			1594	0			1594	0			1594	0
															1595	0			1595	0			1595	1	0		1595	0			1595	0			1595	0			1595	0			1595	0			1595	0
															1596	0			1596	0			1596	1	0		1596	0			1596	0			1596	0			1596	0			1596	0			1596	0
															1597	0			1597	0			1597	1	0		1597	0			1597	0			1597	0			1597	0			1597	0			1597	0
															1598	0			1598	0			1598	1	0		1598	0			1598	0			1598	0			1598	0			1598	0			1598	0
															1599	0			1599	0			1599	1	0		1599	0			1599	0			1599	0			1599	0			1599	0			1599	0
															1600	0			1600	0			1600	1	0		1600	0			1600	0			1600	0			1600	0			1600	0			1600	0
															1601	0			1601	0			1601	1	0		1601	0			1601	0			1601	0			1601	0			1601	0			1601	0
															1602	0			1602	0			1602	1	0		1602	0			1602	0			1602	0			1602	0			1602	0			1602	0
															1603	0			1603	0			1603	1	0		1603	0			1603	0			1603	0			1603	0			1603	0			1603	0
															1604	0			1604	0			1604	1	0		1604	0			1604	0			1604	0			1604	0			1604	0			1604	0
															1605	0			1605	0			1605	1	0		1605	0			1605	0			1605	0			1605	0			1605	0			1605	0
															1606	0			1606	0			1606	0	0		1606	0			1606	0			1606	0			1606	0			1606	0			1606	0
															1607	0			1607	0			1607	0	0		1607	0			1607	0			1607	0			1607	0			1607	0			1607	0
															1608	0			1608	0			1608	0	0		1608	0			1608	0			1608	0			1608	0			1608	0			1608	0
															1609	0			1609	0			1609	0	0		1609	0			1609	0			1609	0			1609	0			1609	0			1609	0
															1610	0			1610	0			1610	0	0		1610	0			1610	0			1610	0			1610	0			1610	0			1610	0
															1611	0			1611	0			1611	0	0		1611	0			1611	0			1611	0			1611	0			1611	0			1611	0
															1612	0			1612	0			1612	0	0		1612	0			1612	0			1612	0			1612	0			1612	0			1612	0
															1613	0			1613	0			1613	0	0		1613	0			1613	0			1613	0			1613	0			1613	0			1613	0
															1614	0			1614	0			1614	0	0		1614	0			1614	0			1614	0			1614	0			1614	0			1614	0
															1615	0			1615	0			1615	0	0		1615	0			1615	0			1615	0			1615	0			1615	0			1615	0
															1616	0			1616	0			1616	0	0		1616	0			1616	0			1616	0			1616	0			1616	0			1616	0
															1617	0			1617	0			1617	0	0		1617	0			1617	0			1617	0			1617	0			1617	0			1617	0
															1618	0			1618	0			1618	0	0		1618	0			1618	0			1618	0			1618	0			1618	0			1618	0
															1619	0			1619	0			1619	0	0		1619	0			1619	0			1619	0			1619	0			1619	0			1619	0
															1620	0			1620	0			1620	0	0		1620	0			1620	0			1620	0			1620	0			1620	0			1620	0
															1621	0			1621	0			1621	0	0		1621	0			1621	0			1621	0			1621	0			1621	0			1621	0
															1622	0			1622	0			1622	0	0		1622	0			1622	0			1622	0			1622	0			1622	0			1622	0
															1623	0			1623	0			1623	0	0		1623	0			1623	0			1623	0			1623	0			1623	0			1623	0
															1624	0			1624	0			1624	0	0		1624	0			1624	0			1624	0			1624	0			1624	0			1624	0
															1625	0			1625	0			1625	0	0		1625	0			1625	0			1625	0			1625	0			1625	0			1625	0
															1626	0			1626	0			1626	0	0		1626	0			1626	0			1626	0			1626	0			1626	0			1626	0
															1627	0			1627	0			1627	0	0		1627	0			1627	0			1627	0			1627	0			1627	0			1627	0
															1628	0			1628	0			1628	0	0		1628	0			1628	0			1628	0			1628	0			1628	0			1628	0
															1629	0			1629	0			1629	0	0		1629	0			1629	0			1629	0			1629	0			1629	0			1629	0
															1630	0			1630	0			1630	0	0		1630	0			1630	0			1630	0			1630	0			1630	0			1630	0
															1631	0			1631	0			1631	0	0		1631	0			1631	0			1631	0			1631	0			1631	0			1631	0
															1632	0			1632	0			1632	0	0		1632	0			1632	0			1632	0			1632	0			1632	0			1632	0
															1633	0			1633	0			1633	0	0		1633	0			1633	0			1633	0			1633	0			1633	0			1633	0
															1634	0			1634	0			1634	1	0		1634	0			1634	0			1634	0			1634	0			1634	0			1634	0
															1635	0			1635	0			1635	1	0		1635	0			1635	0			1635	0			1635	0			1635	0			1635	0
															1636	0			1636	0			1636	1	0		1636	0			1636	0			1636	0			1636	0			1636	0			1636	0
															1637	0			1637	0			1637	1	0		1637	0			1637	0			1637	0			1637	0			1637	0			1637	0
															1638	0			1638	0			1638	1	0		1638	0			1638	0			1638	0			1638	0			1638	0			1638	0
															1639	0			1639	0			1639	1	0		1639	0			1639	0			1639	0			1639	0			1639	0			1639	0
															1640	0			1640	0			1640	1	0		1640	0			1640	0			1640	0			1640	0			1640	0			1640	0
															1641	0			1641	0			1641	1	0		1641	0			1641	0			1641	0			1641	0			1641	0			1641	0
															1642	0			1642	0			1642	1	0		1642	0			1642	0			1642	0			1642	0			1642	0			1642	0
															1643	0			1643	0			1643	1	0		1643	0			1643	0			1643	0			1643	0			1643	0			1643	0
															1644	0			1644	0			1644	0	0		1644	0			1644	0			1644	0			1644	0			1644	0			1644	0
															1645	0			1645	0			1645	0	0		1645	0			1645	0			1645	0			1645	0			1645	0			1645	0
															1646	0			1646	0			1646	0	0		1646	0			1646	0			1646	0			1646	0			1646	0			1646	0
															1647	0			1647	0			1647	0	0		1647	0			1647	0			1647	0			1647	0			1647	0			1647	0
															1648	0			1648	0			1648	0	0		1648	0			1648	0			1648	0			1648	0			1648	0			1648	0
															1649	0			1649	0			1649	0	0		1649	0			1649	0			1649	0			1649	0			1649	0			1649	0
															1650	0			1650	0			1650	0	0		1650	0			1650	0			1650	0			1650	0			1650	0			1650	0
															1651	0			1651	0			1651	0	0		1651	0			1651	0			1651	0			1651	0			1651	0			1651	0
															1652	0			1652	0			1652	0	0		1652	0			1652	0			1652	0			1652	0			1652	0			1652	0
															1653	0			1653	0			1653	0	0		1653	0			1653	0			1653	0			1653	0			1653	0			1653	0
															1654	0			1654	0			1654	0	0		1654	0			1654	0			1654	0			1654	0			1654	0			1654	0
															1655	0			1655	0			1655	0	0		1655	0			1655	0			1655	0			1655	0			1655	0			1655	0
															1656	0			1656	0			1656	0	0		1656	0			1656	0			1656	0			1656	0			1656	0			1656	0
															1657	0			1657	0			1657	0	0		1657	0			1657	0			1657	0			1657	0			1657	0			1657	0
															1658	0			1658	0			1658	0	0		1658	0			1658	0			1658	0			1658	0			1658	0			1658	0
															1659	0			1659	0			1659	0	0		1659	0			1659	0			1659	0			1659	0			1659	0			1659	0
															1660	0			1660	0			1660	0	0		1660	0			1660	0			1660	0			1660	0			1660	0			1660	0
															1661	0			1661	0			1661	0	0		1661	0			1661	0			1661	0			1661	0			1661	0			1661	0
															1662	0			1662	0			1662	0	0		1662	0			1662	0			1662	0			1662	0			1662	0			1662	0
															1663	0			1663	0			1663	0	0		1663	0			1663	0			1663	0			1663	0			1663	0			1663	0
															1664	0			1664	0			1664	0	0		1664	0			1664	0			1664	0			1664	0			1664	0			1664	0
															1665	0			1665	0			1665	0	0		1665	0			1665	0			1665	0			1665	0			1665	0			1665	0
															1666	0			1666	0			1666	0	0		1666	0			1666	0			1666	0			1666	0			1666	0			1666	0
															1667	0			1667	0			1667	0	0		1667	0			1667	0			1667	0			1667	0			1667	0			1667	0
															1668	0			1668	0			1668	0	0		1668	0			1668	0			1668	0			1668	0			1668	0			1668	0
															1669	0			1669	0			1669	0	0		1669	0			1669	0			1669	0			1669	0			1669	0			1669	0
															1670	0			1670	0			1670	0	0		1670	0			1670	0			1670	0			1670	0			1670	0			1670	0
															1671	0			1671	0			1671	0	0		1671	0			1671	0			1671	0			1671	0			1671	0			1671	0
															1672	0			1672	0			1672	0	0		1672	0			1672	0			1672	0			1672	0			1672	0			1672	0
															1673	0			1673	0			1673	0	0		1673	0			1673	0			1673	0			1673	0			1673	0			1673	0
															1674	0			1674	0			1674	0	0		1674	0			1674	0			1674	0			1674	0			1674	0			1674	0
															1675	0			1675	0			1675	0	0		1675	0			1675	0			1675	0			1675	0			1675	0			1675	0
															1676	0			1676	0			1676	0	0		1676	0			1676	0			1676	0			1676	0			1676	0			1676	0
															1677	0			1677	0			1677	0	0		1677	0			1677	0			1677	0			1677	0			1677	0			1677	0
															1678	0			1678	0			1678	0	0		1678	0			1678	0			1678	0			1678	0			1678	0			1678	0
															1679	0			1679	0			1679	0	0		1679	0			1679	0			1679	0			1679	0			1679	0			1679	0
															1680	0			1680	0			1680	0	0		1680	0			1680	0			1680	0			1680	0			1680	0			1680	0
															1681	0			1681	0			1681	0	0		1681	0			1681	0			1681	0			1681	0			1681	0			1681	0
															1682	0			1682	0			1682	0	0		1682	0			1682	0			1682	0			1682	0			1682	0			1682	0
															1683	0			1683	0			1683	0	0		1683	0			1683	0			1683	0			1683	0			1683	0			1683	0
															1684	0			1684	0			1684	0	0		1684	0			1684	0			1684	0			1684	0			1684	0			1684	0
															1685	0			1685	0			1685	0	0		1685	0			1685	0			1685	0			1685	0			1685	0			1685	0
															1686	0			1686	0			1686	0	0		1686	0			1686	0			1686	0			1686	0			1686	0			1686	0
															1687	0			1687	0			1687	0	0		1687	0			1687	0			1687	0			1687	0			1687	0			1687	0
															1688	0			1688	0			1688	0	0		1688	0			1688	0			1688	0			1688	0			1688	0			1688	0
															1689	0			1689	0			1689	0	0		1689	0			1689	0			1689	0			1689	0			1689	0			1689	0
															1690	0			1690	0			1690	0	0		1690	0			1690	0			1690	0			1690	0			1690	0			1690	0
															1691	0			1691	0			1691	0	0		1691	0			1691	0			1691	0			1691	0			1691	0			1691	0
															1692	0			1692	0			1692	0	0		1692	0			1692	0			1692	0			1692	0			1692	0			1692	0
															1693	0			1693	0			1693	0	0		1693	0			1693	0			1693	0			1693	0			1693	0			1693	0
															1694	0			1694	0			1694	0	0		1694	0			1694	0			1694	0			1694	0			1694	0			1694	0
															1695	0			1695	0			1695	0	0		1695	0			1695	0			1695	0			1695	0			1695	0			1695	0
															1696	0			1696	0			1696	0	0		1696	0			1696	0			1696	0			1696	0			1696	0			1696	0
															1697	0			1697	0			1697	0	0		1697	0			1697	0			1697	0			1697	0			1697	0			1697	0
															1698	0			1698	0			1698	0	0		1698	0			1698	0			1698	0			1698	0			1698	0			1698	0
															1699	0			1699	0			1699	0	0		1699	0			1699	0			1699	0			1699	0			1699	0			1699	0
															1700	0			1700	0			1700	0	0		1700	0			1700	0			1700	0			1700	0			1700	0			1700	0
															1701	0			1701	0			1701	0	0		1701	0			1701	0			1701	0			1701	0			1701	0			1701	0
															1702	0			1702	0			1702	0	0		1702	0			1702	0			1702	0			1702	0			1702	0			1702	0
															1703	0			1703	0			1703	0	0		1703	0			1703	0			1703	0			1703	0			1703	0			1703	0
															1704	0			1704	0			1704	0	0		1704	0			1704	0			1704	0			1704	0			1704	0			1704	0
															1705	0			1705	0			1705	0	0		1705	0			1705	0			1705	0			1705	0			1705	0			1705	0
															1706	0			1706	0			1706	0	0		1706	0			1706	0			1706	0			1706	0			1706	0			1706	0
															1707	0			1707	0			1707	0	0		1707	0			1707	0			1707	0			1707	0			1707	0			1707	0
															0	0.5			0
															239	0.5			239

## Sheet: Details Sequ coverage
Supplemental Data. Incarbone et al. (2021). Plant Cell.
accession	start	end	sequence	modifications	psm_score	calculated_mass	charge	experimental_moz	delta_moz	rt	peptide_length	missed_cleavages
GFP	2	27	VSKGEELFTGVVPILVELDGDVNGHK		70.87	2750.45	4	688.615	-0.004056	92.8333	26	1
GFP	2	27	VSKGEELFTGVVPILVELDGDVNGHK	Acetyl (Protein N-term)	100.96	2792.46	3	931.825	-0.001706	99.2833	26	1
GFP	2	42	VSKGEELFTGVVPILVELDGDVNGHKFSVSGEGEGDATYGK	Acetyl (Protein N-term)	54.97	4277.1	4	1070.29	0.006422	97.7333	41	2
GFP	5	27	GEELFTGVVPILVELDGDVNGHK		100.05	2436.25	3	813.086	-0.005915	95	23	0
GFP	5	42	GEELFTGVVPILVELDGDVNGHKFSVSGEGEGDATYGK		50.45	3920.9	4	981.232	0.000923	99.3833	38	1
GFP	28	42	FSVSGEGEGDATYGK		116.82	1502.65	2	752.334	0.000891	32.3	15	0
GFP	28	46	FSVSGEGEGDATYGKLTLK		79.38	1957.96	3	653.662	0.000565	47.9	19	1
GFP	43	53	LTLKFICTTGK	Carbamidomethyl (C7)	34.53	1280.72	3	427.912	-0.001102	49.2667	11	1
GFP	47	53	FICTTGK	Carbamidomethyl (C3)	50.67	825.405	2	413.71	5e-05	18.7333	7	0
GFP	75	86	YPDHMKQHDFFK	Oxidation (M5)	34.12	1607.72	4	402.937	0.000439	26.15	12	1
GFP	81	97	QHDFFKSAMPEGYVQER		28.32	2067.95	4	517.994	0.000161	46.7167	17	1
GFP	87	97	SAMPEGYVQER		83.44	1265.57	2	633.792	-0.001033	31.5	11	0
GFP	87	97	SAMPEGYVQER	Oxidation (M3)	71.63	1281.57	2	641.791	0.000847	22.2	11	0
GFP	98	108	TIFFKDDGNYK		51.85	1346.65	2	674.332	-0.000618	41.1167	11	1
GFP	98	110	TIFFKDDGNYKTR		48.69	1603.8	4	401.959	0.00192	35.8833	13	2
GFP	109	123	TRAEVKFEGDTLVNR		46.19	1733.91	4	434.485	0.001615	42.8333	15	2
GFP	111	123	AEVKFEGDTLVNR		99.11	1476.76	2	739.388	0.00187	41.35	13	1
GFP	111	127	AEVKFEGDTLVNRIELK		52.3	1960.06	4	491.023	2.6e-05	57.9	17	2
GFP	115	123	FEGDTLVNR		73.43	1049.51	2	525.763	-0.000974	30.2167	9	0
GFP	115	127	FEGDTLVNRIELK		37.31	1532.82	3	511.947	5.8e-05	53	13	1
GFP	128	141	GIDFKEDGNILGHK		59.13	1541.78	3	514.935	-0.000389	43.3833	14	1
GFP	128	157	GIDFKEDGNILGHKLEYNYNSHNVYIMADK		35.85	3496.67	6	583.788	0.00187	77.5167	30	2
GFP	142	157	LEYNYNSHNVYIMADK		77.13	1972.9	3	658.639	-0.000751	47.7667	16	0
GFP	142	157	LEYNYNSHNVYIMADK	Oxidation (M13)	68.05	1988.89	3	663.971	-0.000661	42.8833	16	0
GFP	142	159	LEYNYNSHNVYIMADKQK		37.39	2229.05	4	558.272	0.001894	42.7167	18	1
GFP	142	159	LEYNYNSHNVYIMADKQK	Oxidation (M13)	28.06	2245.05	4	562.271	0.001434	37.3333	18	1
GFP	160	167	NGIKVNFK		57.57	918.529	2	460.27	-0.0015	30.1167	8	1
GFP	168	210	IRHNIEDGSVQLADHYQQNTPIGDGPVLLPDNHYLSTQSALSK		55.39	4740.35	6	791.068	0.002208	63.6333	43	1
GFP	168	216	IRHNIEDGSVQLADHYQQNTPIGDGPVLLPDNHYLSTQSALSKDPNEKR		37.32	5479.71	7	783.825	0.00149	64.95	49	3
GFP	170	210	HNIEDGSVQLADHYQQNTPIGDGPVLLPDNHYLSTQSALSK		47.47	4471.17	4	1118.8	-0.001714	65.4833	41	0
GFP	170	215	HNIEDGSVQLADHYQQNTPIGDGPVLLPDNHYLSTQSALSKDPNEK		35.52	5054.43	6	843.416	0.004243	62.4333	46	1
GFP	170	216	HNIEDGSVQLADHYQQNTPIGDGPVLLPDNHYLSTQSALSKDPNEKR		70.48	5210.53	7	745.371	0.002854	59.6	47	2
GFP	217	239	DHMVLLEFVTAAGITLGMDELYK	Oxidation (M18)	58.83	2581.28	3	861.433	-0.001507	99.6833	23	0
accession	start	end	sequence	modifications	psm_score	calculated_mass	charge	experimental_moz	delta_moz	rt	peptide_length	missed_cleavages
B2	2	14	PSKLALIQELPDR		59.48	1478.85	3	493.956	-3e-06	51.3	13	1
B2	2	35	PSKLALIQELPDRIQTAVEAAMGMSYQDAPNNVR		25.86	3725.89	4	932.481	0.00158	97.8167	34	2
B2	5	14	LALIQELPDR		90.96	1166.67	2	584.341	0.000377	54.8667	10	0
B2	5	35	LALIQELPDRIQTAVEAAMGMSYQDAPNNVR		77.21	3413.71	4	854.437	0.003187	97.9167	31	1
B2	5	35	LALIQELPDRIQTAVEAAMGMSYQDAPNNVR	Oxidation (M21)	43.27	3429.7	4	858.435	0.002558	98.1	31	1
B2	5	35	LALIQELPDRIQTAVEAAMGMSYQDAPNNVR	Oxidation (M19)	70.99	3429.7	4	858.438	0.004938	85.15	31	1
B2	5	36	LALIQELPDRIQTAVEAAMGMSYQDAPNNVRR		31.13	3569.81	6	595.973	-0.002551	99.2667	32	2
B2	15	35	IQTAVEAAMGMSYQDAPNNVR		121.93	2265.05	3	756.024	-0.000164	53.9667	21	0
B2	15	35	IQTAVEAAMGMSYQDAPNNVR	Oxidation (M9)	98.31	2281.05	3	761.357	0.000477	44.0833	21	0
B2	15	35	IQTAVEAAMGMSYQDAPNNVR	Oxidation (M11)	91.05	2281.05	3	761.358	0.002257	46.2167	21	0
B2	15	35	IQTAVEAAMGMSYQDAPNNVR	Oxidation (M9); Oxidation (M11)	37.74	2297.04	3	766.688	0.000397	36.4667	21	0
B2	15	36	IQTAVEAAMGMSYQDAPNNVRR		62.2	2421.15	4	606.294	-0.001106	53.5167	22	1
B2	15	36	IQTAVEAAMGMSYQDAPNNVRR	Oxidation (M9)	48.16	2437.15	3	813.392	0.002065	41.4667	22	1
B2	15	36	IQTAVEAAMGMSYQDAPNNVRR	Oxidation (M11)	45.89	2437.15	3	813.392	0.002165	44.0333	22	1
B2	15	36	IQTAVEAAMGMSYQDAPNNVRR	Oxidation (M9); Oxidation (M11)	27.5	2453.14	3	818.723	0.001846	34.8	22	1
B2	36	47	RDLDNLHACLNK	Carbamidomethyl (C9)	63.62	1467.73	3	490.249	0.000374	29.7833	12	1
B2	37	47	DLDNLHACLNK	Carbamidomethyl (C8)	54.67	1311.62	2	656.819	-0.000293	34.0167	11	0
B2	37	49	DLDNLHACLNKAK	Carbamidomethyl (C8)	28.16	1510.76	4	378.697	0.000239	33.4833	13	1
B2	55	62	MVTSLLEK		48.98	919.505	2	460.759	-0.000564	36.4167	8	0
B2	55	72	MVTSLLEKPSVVAYLEGK		92.6	1963.07	3	655.365	0.000925	70.95	18	1
B2	55	72	MVTSLLEKPSVVAYLEGK	Oxidation (M1)	75.65	1979.06	3	660.697	0.001815	66.1167	18	1
B2	63	72	PSVVAYLEGK		79.93	1061.58	2	531.797	0.001754	50.3333	10	0
accession	start	end	sequence	modifications	psm_score	calculated_mass	charge	experimental_moz	delta_moz	rt	peptide_length	missed_cleavages
TRV Replicase Q9J942	8	22	LSQLLNVDEMSAEQR		71.4	1731.85	2	866.936	0.005267	50.2167	15	0
TRV Replicase Q9J942	23	43	SHFFDLMLTKPDCEIGQMMQR	Carbamidomethyl (C13)	56.6	2583.17	4	646.801	0.000344	73.1167	21	1
TRV Replicase Q9J942	44	54	VVVDKVDDMIR		53.28	1287.69	3	430.238	0.001783	39.4333	11	1
TRV Replicase Q9J942	44	54	VVVDKVDDMIR	Oxidation (M9)	39.52	1303.68	3	435.567	-0.000137	29.2333	11	1
TRV Replicase Q9J942	57	71	KTKDPVIVHEVLSQK		32.56	1719.99	4	431.005	0.000316	36.7667	15	2
TRV Replicase Q9J942	58	71	TKDPVIVHEVLSQK		42.57	1591.89	4	398.98	-0.000265	40.4	14	1
TRV Replicase Q9J942	76	91	LMEIYPEFNIVFKDDK		49.77	2000	3	667.673	2.2e-05	75.1167	16	1
TRV Replicase Q9J942	92	102	NMVHGFAAAER		58.79	1201.57	3	401.531	0.001165	27.6833	11	0
TRV Replicase Q9J942	103	112	KLQALLLLDR		28.45	1181.75	2	591.884	0.002085	59.8	10	1
TRV Replicase Q9J942	104	112	LQALLLLDR		59.54	1053.65	2	527.837	0.002113	62.55	9	0
TRV Replicase Q9J942	113	132	VPALQEVDDIGGQWSFWVTR		28.65	2302.14	3	768.387	0.000404	83.5	20	0
TRV Replicase Q9J942	137	147	IHSCCPNLDIR	Carbamidomethyl (C4); Carbamidomethyl (C5)	42.08	1383.64	3	462.221	0.000363	32.6833	11	0
TRV Replicase Q9J942	156	167	QIFLTAIGDQAR		94.9	1331.72	2	666.867	0.000203	53.1833	12	0
TRV Replicase Q9J942	172	185	QMSENELWMYDQFR		46.85	1875.79	3	626.272	0.000682	63.8667	14	0
TRV Replicase Q9J942	230	240	LKDLMATMVEK		31.71	1277.67	3	426.899	0.000647	44.6833	11	1
TRV Replicase Q9J942	230	241	LKDLMATMVEKK		28.9	1405.77	3	469.597	0.000668	41.0833	12	2
TRV Replicase Q9J942	232	240	DLMATMVEK		35.7	1036.49	2	519.254	0.000351	41.2	9	0
TRV Replicase Q9J942	277	283	IYFGFEK		26.34	902.454	2	452.236	0.001886	47.6167	7	0
TRV Replicase Q9J942	321	330	GDTMLFSIYR		73.4	1201.58	2	601.8	0.002555	59.15	10	0
TRV Replicase Q9J942	338	346	SLSSQEYYR		50.15	1131.52	2	566.768	0.001123	24.6833	9	0
TRV Replicase Q9J942	353	369	WENMVVVPIFDLVESTR		51.17	2033.03	3	678.686	0.002222	98.25	17	0
TRV Replicase Q9J942	393	404	LSDQQLTISNVK		96.8	1344.72	2	673.37	0.000272	37.6	12	0
TRV Replicase Q9J942	405	422	SYLSSNNWVLFINGAAVK		32.07	1982.03	3	661.684	0.001795	77.8	18	0
TRV Replicase Q9J942	431	442	DLQLLAQTLLVK		78.48	1353.82	2	677.922	0.002856	79.2	12	0
TRV Replicase Q9J942	455	476	EAILTETKPITSLTDVLGLISR		90.67	2369.34	3	790.789	0.00108	92	22	1
TRV Replicase Q9J942	556	565	KLCDMFDIKR	Carbamidomethyl (C3)	37.46	1324.66	3	442.564	0.002112	45.0167	10	2
TRV Replicase Q9J942	557	565	LCDMFDIKR	Carbamidomethyl (C2)	39	1196.57	2	599.29	-0.000872	43.2833	9	1
TRV Replicase Q9J942	566	577	GAHVLDVENPCR	Carbamidomethyl (C11)	76.47	1365.65	2	683.831	0.000906	29.75	12	0
TRV Replicase Q9J942	618	627	EIADEFLSAK		53.14	1121.56	2	561.791	0.003611	44.6	10	0
TRV Replicase Q9J942	649	665	SGLGLLLEDSNVLTQAR		71.1	1784.96	3	595.995	0.000407	73.1833	17	0
TRV Replicase Q9J942	742	753	RVDYFQVMGGER		44.71	1455.69	3	486.24	0.001852	46.05	12	1
TRV Replicase Q9J942	742	753	RVDYFQVMGGER	Oxidation (M8)	25.59	1471.69	3	491.572	0.001882	35	12	1
TRV Replicase Q9J942	757	769	RPVVSGDDSVDAR		75.01	1371.67	3	458.232	0.000257	19.0167	13	1
TRV Replicase Q9J942	770	780	REFLYYLDAER		45.75	1473.73	3	492.25	0.000544	54.2167	11	1
TRV Replicase Q9J942	771	780	EFLYYLDAER		60.84	1317.62	2	659.82	0.001062	56.7833	10	0
TRV Replicase Q9J942	781	792	VAQNDEIMSLYR		101.39	1437.69	2	719.855	0.001292	47.8167	12	0
TRV Replicase Q9J942	801	818	TGGQNYPHGLGVWDVEMK		64.83	1986.93	3	663.317	0.00084	56.9	18	0
TRV Replicase Q9J942	854	864	GMLVNDFAVER		73.23	1249.61	2	625.815	0.001002	49.75	11	0
TRV Replicase Q9J942	882	910	LILDNLSALDLGPVNCSFELVDGVPGCGK	Carbamidomethyl (C16); Carbamidomethyl (C27)	70.19	3071.53	3	1024.85	0.001652	87.9667	29	0
TRV Replicase Q9J942	911	930	STMIVNSANPCVDVVLSTGR	Carbamidomethyl (C11)	65.97	2119.04	3	707.355	0.000633	58.6667	20	0
TRV Replicase Q9J942	931	939	AATDDLIER		72.93	1002.5	2	502.257	0.00063	26.2	9	0
TRV Replicase Q9J942	998	1012	CICQGDQNQISFKPR	Carbamidomethyl (C1); Carbamidomethyl (C3)	44.19	1849.86	3	617.626	-0.000516	34.2833	15	1
TRV Replicase Q9J942	1020	1034	FSSLVGKFDIVTEKR		27.61	1724.95	4	432.243	-0.000656	55.1	15	2
TRV Replicase Q9J942	1035	1049	ETYRSPADVAAVLNK		47.39	1632.85	3	545.292	0.002665	46.3167	15	1
TRV Replicase Q9J942	1039	1049	SPADVAAVLNK		89.02	1083.59	2	542.806	0.00252	39.35	11	0
TRV Replicase Q9J942	1074	1092	EQVSLKPGAQYITFLQSEK		53.56	2165.14	3	722.724	0.003974	62.5	19	1
TRV Replicase Q9J942	1093	1102	KELVNLLALR		25.9	1167.73	3	390.252	-0.00026	58.2333	10	1
TRV Replicase Q9J942	1094	1102	ELVNLLALR		92	1039.64	2	520.825	-0.002149	65.1167	9	0
TRV Replicase Q9J942	1108	1126	VSTVHESQGETFKDVVLVR		58.05	2129.11	4	533.285	0.000286	46.2	19	1
TRV Replicase Q9J942	1137	1147	GREYLIVALSR		52.51	1275.73	3	426.253	0.002358	51.85	11	1
TRV Replicase Q9J942	1139	1147	EYLIVALSR		57.53	1062.61	2	532.314	0.002786	56.5833	9	0
TRV Replicase Q9J942	1148	1164	HTQSLVYETVKEDDVSK		32.93	1976.97	4	495.251	0.001799	34.85	17	1
TRV Replicase Q9J942	1148	1167	HTQSLVYETVKEDDVSKEIR		43.35	2375.2	4	594.806	-8.9e-05	44.1	20	2
TRV Replicase Q9J942	1282	1293	TTQLESLLALQK		43.67	1343.77	2	672.893	0.002511	61.1833	12	0
TRV Replicase Q9J942	1360	1374	ELHEIDYSSYMFMIK	Oxidation (M13)	34.94	1920.86	3	641.296	0.000711	63.8667	15	0
TRV Replicase Q9J942	1401	1411	LINSLFGPIFK		39.92	1247.73	2	624.872	0.000702	74.5167	11	0
TRV Replicase Q9J942	1417	1430	KLDAMQPHFVFNTR		38.4	1702.86	4	426.721	-0.001352	49.7167	14	1
TRV Replicase Q9J942	1527	1539	TLCALLSELPLEK	Carbamidomethyl (C3)	72.61	1485.81	2	743.913	0.000207	77.3667	13	0
TRV Replicase Q9J942	1540	1556	AVMVTYGGDDSLIAFPR		51.43	1810.89	3	604.639	0.001051	64.85	17	0
TRV Replicase Q9J942	1557	1566	GTQFVDPCPK	Carbamidomethyl (C8)	36.39	1147.53	2	574.772	-0.002055	27.9833	10	0
TRV Replicase Q9J942	1593	1605	TSSCYEFVPDPVK	Carbamidomethyl (C4)	41.58	1527.69	2	764.857	0.003714	47.05	13	0
TRV Replicase Q9J942	1634	1643	ALGNYMVVSK		65.49	1080.56	2	541.288	-0.000961	36.7	10	0
accession	start	end	sequence	modifications	psm_score	calculated_mass	charge	experimental_moz	delta_moz	rt	peptide_length	missed_cleavages
TRV Coat Protein Q88897	2	11	GDMYDESFDK	Acetyl (Protein N-term)	76.83	1247.47	2	624.74	0.000202	37.3833	10	0
TRV Coat Protein Q88897	2	11	GDMYDESFDK	Acetyl (Protein N-term); Oxidation (M3)	45.36	1263.46	2	632.737	-0.000158	29.5833	10	0
TRV Coat Protein Q88897	2	30	GDMYDESFDKSGGPADLMDDSWVESVSWK	Acetyl (Protein N-term)	65.22	3294.36	3	1099.13	0.001028	79.4	29	1
TRV Coat Protein Q88897	12	30	SGGPADLMDDSWVESVSWK		74.77	2064.91	3	689.311	0.00036	71.8833	19	0
TRV Coat Protein Q88897	12	34	SGGPADLMDDSWVESVSWKDLLK		53.7	2534.2	3	845.742	0.001082	85.1167	23	1
TRV Coat Protein Q88897	12	35	SGGPADLMDDSWVESVSWKDLLKK		28.21	2662.29	4	666.583	0.002109	80	24	2
TRV Coat Protein Q88897	41	47	FALQSGR		40.61	777.413	2	389.715	0.000739	22.95	7	0
TRV Coat Protein Q88897	41	59	FALQSGRDEITGLLAALNR		73.94	2044.11	3	682.379	0.002739	88.05	19	1
TRV Coat Protein Q88897	48	59	DEITGLLAALNR		92.67	1284.7	2	643.359	3.7e-05	75.9167	12	0
TRV Coat Protein Q88897	60	73	QCPYSPYEQFPDKK	Carbamidomethyl (C2)	58.34	1785.8	3	596.276	0.000818	36.8167	14	1
TRV Coat Protein Q88897	74	81	VYFLLDSR		58.87	1011.54	2	506.777	0.000622	52.8667	8	0
TRV Coat Protein Q88897	82	96	ANSALGVIQNASAFK		120.43	1489.79	2	745.904	0.002712	53.8333	15	0
TRV Coat Protein Q88897	82	97	ANSALGVIQNASAFKR		85.55	1645.89	3	549.638	0.000484	50.75	16	1
TRV Coat Protein Q88897	98	130	RADEKNAVAGVTNIPANPNTTVTTNQGSTTTTK		75.95	3371.69	4	843.932	0.002046	38.3167	33	2
TRV Coat Protein Q88897	99	130	ADEKNAVAGVTNIPANPNTTVTTNQGSTTTTK		58.68	3215.59	4	804.908	0.002722	40.2	32	1
TRV Coat Protein Q88897	103	130	NAVAGVTNIPANPNTTVTTNQGSTTTTK		99.28	2772.39	3	925.138	0.001245	41	28	0
TRV Coat Protein Q88897	131	146	ANTGSTLEEDLYTYYK		119.45	1866.85	2	934.436	0.002619	59.9167	16	0
TRV Coat Protein Q88897	131	156	ANTGSTLEEDLYTYYKFDDASTAFHK		68.06	2986.35	4	747.598	0.003473	70.0167	26	1
TRV Coat Protein Q88897	147	156	FDDASTAFHK		47.47	1137.51	3	380.179	0.001586	24.35	10	0
TRV Coat Protein Q88897	157	167	SLTSLENMELK		71.19	1263.64	2	632.826	0.000206	50.5833	11	0
TRV Coat Protein Q88897	157	167	SLTSLENMELK	Oxidation (M8)	63.84	1279.63	2	640.826	0.002266	39.9167	11	0
TRV Coat Protein Q88897	173	181	NFEKVFGIK		41.25	1080.6	3	361.208	0.00147	45.6	9	1
TRV Coat Protein Q88897	182	201	FGGAAASSSAPPPASGGPIR		48.33	1753.87	2	877.946	0.001283	33.5667	20	0
TRV Coat Protein Q88897	182	204	FGGAAASSSAPPPASGGPIRPNP		89.86	2062.02	3	688.35	0.00185	38	23	1
accession	start	end	sequence	modifications	psm_score	calculated_mass	charge	experimental_moz	delta_moz	rt	peptide_length	missed_cleavages
TRV 16k Protein Q77JX3	30	40	KQVADMVGVTR		37.2	1202.64	3	401.89	0.001251	26.5667	11	1
TRV 16k Protein Q77JX3	31	40	QVADMVGVTR		46	1074.55	2	538.284	0.002387	28.9167	10	0
TRV 16k Protein Q77JX3	126	137	FLRDDVPFGIDR		25.02	1448.74	3	483.921	-0.000428	51.85	12	1
accession	start	end	sequence	modifications	psm_score	calculated_mass	charge	experimental_moz	delta_moz	rt	peptide_length	missed_cleavages
AT1G23410.1	12	27	TITLEVESSDTIDNVK		84.86	1762.88	2	882.454	0.004976	49.9833	16	0
AT1G23410.1	30	42	IQDKEGIPPDQQR		93.59	1522.77	3	508.599	0.000565	20.5167	13	1
AT1G23410.1	55	63	TLADYNIQK		36.6	1064.55	2	533.282	9.3e-05	28.4667	9	0
AT1G23410.1	64	72	ESTLHLVLR		57.75	1066.61	3	356.546	0.001347	43.0833	9	0
accession	start	end	sequence	modifications	psm_score	calculated_mass	charge	experimental_moz	delta_moz	rt	peptide_length	missed_cleavages
AT5G02500.1	40	52	TTPSYVAFTDSER		77.28	1472.68	2	737.348	0.001502	40.5833	13	0
AT5G02500.1	60	74	NQVAMNPVNTVFDAK		55.16	1646.81	2	824.414	0.002034	52.35	15	0
AT5G02500.1	60	75	NQVAMNPVNTVFDAKR		38.48	1802.91	3	601.977	0.000309	49.2833	16	1
AT5G02500.1	145	159	NAVVTVPAYFNDSQR		55.35	1679.83	2	840.922	0.001646	50.7833	15	0
AT5G02500.1	164	175	DAGVIAGLNVMR		60.24	1214.64	2	608.328	-0.001113	53.6833	12	0
AT5G02500.1	176	192	IINEPTAAAIAYGLDKK		91.24	1786.98	3	596.669	0.000324	56.1667	17	1
AT5G02500.1	227	242	ATAGDTHLGGEDFDNR		50.34	1674.72	3	559.248	-0.000161	27.7167	16	0
AT5G02500.1	306	317	ARFEELNMDLFR		47.46	1539.75	3	514.26	0.002152	63.4167	12	1
AT5G02500.1	352	363	VQQLLQDFFNGK		32.81	1435.75	2	718.88	-0.000212	66.75	12	0
AT5G02500.1	431	453	EQVFSTYSDNQPGVLIQVYEGER		33.08	2657.26	3	886.765	0.003762	66.65	23	0
AT5G02500.1	546	556	NALENYAYNMR		65.33	1357.61	2	679.813	0.00129	43.6	11	0
AT5G02500.1	604	615	ELESICNPIIAK	Carbamidomethyl (C6)	30.37	1385.72	2	693.871	0.002188	47	12	0
accession	start	end	sequence	modifications	psm_score	calculated_mass	charge	experimental_moz	delta_moz	rt	peptide_length	missed_cleavages
AT3G09440.1	40	52	TTPSYVAFTDSER		77.28	1472.68	2	737.348	0.001502	40.5833	13	0
AT3G09440.1	81	91	FTDSSVQSDIK		35.19	1225.58	2	613.8	0.001005	27.9	11	0
AT3G09440.1	145	159	NAVVTVPAYFNDSQR		55.35	1679.83	2	840.922	0.001646	50.7833	15	0
AT3G09440.1	164	175	DAGVIAGLNVMR		60.24	1214.64	2	608.328	-0.001113	53.6833	12	0
AT3G09440.1	176	192	IINEPTAAAIAYGLDKK		91.24	1786.98	3	596.669	0.000324	56.1667	17	1
AT3G09440.1	227	242	ATAGDTHLGGEDFDNR		50.34	1674.72	3	559.248	-0.000161	27.7167	16	0
AT3G09440.1	332	348	MDKNSIDDVVLVGGSTR		33.63	1804.9	3	602.64	0.000169	47.0333	17	1
AT3G09440.1	431	453	EQVFSTYSDNQPGVLIQVYEGER		33.08	2657.26	3	886.765	0.003762	66.65	23	0
AT3G09440.1	546	556	NALENYAYNMR		65.33	1357.61	2	679.813	0.00129	43.6	11	0
AT3G09440.1	604	615	ELESICNPIIAK	Carbamidomethyl (C6)	30.37	1385.72	2	693.871	0.002188	47	12	0
accession	start	end	sequence	modifications	psm_score	calculated_mass	charge	experimental_moz	delta_moz	rt	peptide_length	missed_cleavages
AT3G12580.1	40	52	TTPSYVAFTDSER		77.28	1472.68	2	737.348	0.001502	40.5833	13	0
AT3G12580.1	133	144	EIAEAFLGSPVK		26.98	1259.68	2	630.847	0.001228	51.05	12	0
AT3G12580.1	145	159	NAVVTVPAYFNDSQR		55.35	1679.83	2	840.922	0.001646	50.7833	15	0
AT3G12580.1	176	192	IINEPTAAAIAYGLDKK		91.24	1786.98	3	596.669	0.000324	56.1667	17	1
AT3G12580.1	227	242	ATAGDTHLGGEDFDNR		50.34	1674.72	3	559.248	-0.000161	27.7167	16	0
AT3G12580.1	306	317	ARFEELNMDLFR		47.46	1539.75	3	514.26	0.002152	63.4167	12	1
AT3G12580.1	352	363	VQQLLQDFFNGK		32.81	1435.75	2	718.88	-0.000212	66.75	12	0
AT3G12580.1	546	556	NALENYAYNMR		65.33	1357.61	2	679.813	0.00129	43.6	11	0
accession	start	end	sequence	modifications	psm_score	calculated_mass	charge	experimental_moz	delta_moz	rt	peptide_length	missed_cleavages
AT3G45570.1	199	206	LLSGGVPR		33.95	797.476	2	399.744	-0.001574	27.0667	8	0
accession	start	end	sequence	modifications	psm_score	calculated_mass	charge	experimental_moz	delta_moz	rt	peptide_length	missed_cleavages
AT1G24450.1	59	66	FNNINLLR		49.63	1002.56	2	502.287	-0.000514	45.8333	8	0
AT1G24450.1	143	156	TDASNSAILCTGFR	Carbamidomethyl (C10)	91	1511.7	2	756.861	0.001633	43.05	14	0
accession	start	end	sequence	modifications	psm_score	calculated_mass	charge	experimental_moz	delta_moz	rt	peptide_length	missed_cleavages
AT5G04430.2	183	190	AIDLILAK		25.58	855.543	2	428.78	0.000903	48.5333	8	0
AT5G04430.2	313	322	AIQQAETMIK		59.73	1131.6	2	566.805	-0.000638	30.8167	10	0
accession	start	end	sequence	modifications	psm_score	calculated_mass	charge	experimental_moz	delta_moz	rt	peptide_length	missed_cleavages
AT3G62800.1	85	93	NLLQEIAQK		39.79	1055.6	2	528.809	0.002558	51.6167	9	0
accession	start	end	sequence	modifications	psm_score	calculated_mass	charge	experimental_moz	delta_moz	rt	peptide_length	missed_cleavages
AT2G28380.1	270	279	FANPPYVPMR		36.78	1190.59	2	596.303	0.000435	45.3833	10	0
AT2G28380.1	335	342	IAPPVTIR		46.45	865.539	2	433.777	9e-05	36.9	8	0
